# Supplementary material for: Systematic pan-cancer analysis of the nicotinamide n-methyltransferase in human cancer
Source: Front Genet. 2022 Oct 26;13:1000515. doi: 10.3389/fgene.2022.1000515 (PMC9644023; doi:10.3389/fgene.2022.1000515)
Supplement: Supplementary file 1 [file Table2.XLSX]

## Sheet: Stable1
Supplementary Table1. Correlation between stormal score or immune score and NNMT expression in 33 TCGA cancers based on ESTIMATE (version 2.1.6).
CancerType	Gene	StormalScore_rho	StormalScore_pvalue	ImmuneScore_rho	ImmuneScore_pvalue
ACC	NNMT	0.399878	0.000261094	0.287463	0.010206
BLCA	NNMT	0.852135	4.38206e-117	0.68172	1.7872e-57
BRCA	NNMT	0.65119	3.45958e-134	0.370596	2.86236e-37
CESC	NNMT	0.436198	1.20905e-15	0.208556	0.000238989
CHOL	NNMT	0.437838	0.00757077	0.476705	0.00328875
COAD	NNMT	0.811421	1.84067e-111	0.566699	2.30175e-41
DLBC	NNMT	0.480569	0.000545991	-0.164459	0.263994
ESCA	NNMT	0.779965	2.17587e-34	0.528083	5.13839e-13
GBM	NNMT	0.48973	1.61724e-11	0.50945	1.76074e-12
HNSC	NNMT	0.681506	8.27226e-70	0.321641	1.51672e-13
KICH	NNMT	0.626355	2.39698e-08	0.600787	1.21661e-07
KIRC	NNMT	0.116098	0.00718468	0.130375	0.00251589
KIRP	NNMT	0.365826	1.40042e-10	0.463877	7.94844e-17
LAML	NNMT	0.0593761	0.468941	-0.244153	0.00251832
LGG	NNMT	0.521952	2.65705e-38	0.462319	2.2635e-29
LIHC	NNMT	0.395446	1.89139e-15	0.506986	8.09427e-26
LUAD	NNMT	0.173686	6.21677e-05	0.0364005	0.404774
LUSC	NNMT	0.795559	1.15061e-110	0.560408	9.03779e-43
MESO	NNMT	-0.0832964	0.445772	0.219359	0.0424302
OV	NNMT	0.611599	2.96792e-40	0.528726	1.11043e-28
PAAD	NNMT	0.530339	2.66891e-14	0.395616	4.61262e-08
PCPG	NNMT	0.816191	5.48175e-45	0.744071	1.56817e-33
PRAD	NNMT	0.492828	6.77163e-32	0.544563	7.12876e-40
READ	NNMT	0.824946	9.76764e-43	0.533681	1.11798e-13
SARC	NNMT	0.448765	1.94786e-14	0.503556	2.58009e-18
SKCM	NNMT	0.488466	1.29631e-29	0.355377	1.818e-15
STAD	NNMT	0.717773	1.30734e-60	0.411314	9.64355e-17
TGCT	NNMT	0.641308	1.90421e-19	0.31543	6.04817e-05
THCA	NNMT	0.813215	1.6034e-121	0.652294	3.93905e-63
THYM	NNMT	0.341369	0.000145063	0.131619	0.153621
UCEC	NNMT	0.445773	4.12024e-28	0.378681	3.96984e-20
UCS	NNMT	0.449692	0.000507006	0.48298	0.000163131
UVM	NNMT	0.665471	1.6506e-11	0.521894	6.88453e-07

## Sheet: Stable2
Supplementary Table2. NNMT expression levels and the levels of inﬁltration of 22 immune-related cells in 26 TCGA cancers (Cor_pvalue) by CIBERSORT.
Cell types	ACC	BLCA	BRCA	CESC	COAD	ESCA	GBM	HC	KICH	KIRC	KIRP	LAML	LGG	LIHC	LUSC	OV	PAAD	PRAD	READ	SARC	SKCM	STAD	THCA	UCEC	UCS	UVM
naive_B_cells	0.029536764_	0.203441576_***	0.111690748_***	0.035505799_	0.034482972_	0.02155801_	-0.002303444_	-0.080348772_	-0.062322082_	0.006950157_	0.122436124_*	-0.220346533_**	0.127141947_**	0.046331682_	0.017092266_	0.080702484_	0.156770682_*	0.095408766_*	-0.096178853_	0.003219309_	-0.050257123_	0.020485136_	0.209256234_***	0.110225491_	0.184384_	-0.046718975_
memory_B_cells	0.128455839_	-0.349039242_***	-0.048295021_	-0.051933814_	-0.034466167_	-0.063214826_	-0.061369173_	-0.130196282_**	0.011954758_	-0.063649822_	-0.148999601_*	-0.136061896_*	-0.118586911_**	-0.119150834_*	-0.009185461_	-0.229950555_***	0.025107187_	0.062689854_	-0.245724631_*	-0.097657832_	0.054827394_	0.006083723_	0.126736553_**	-0.237703848_**	-0.192942595_	-0.201916064_
Plasma_cells	0.226619487_*	-0.09511551_	-0.036642096_	-0.013364514_	-0.412783227_***	-0.131128707_	0.020652225_	-0.2329415_***	0.043574461_	0.052845873_	0.195071954_***	0.235498492_***	0.053317662_	0.041203659_	-0.087529097_	-0.006779527_	-0.093062605_	0.043311854_	-0.214150208_*	-0.042082136_	-0.147874836_**	-0.157571102_**	0.12308886_**	0.022983529_	-0.009808486_	-0.159019478_
CD8_T_cells	0.136499044_	0.029754645_	0.030518028_	-0.061772057_	-0.104102528_	-0.091448614_	-0.049921904_	-0.110786315_*	0.278977529_*	0.1291214_**	0.128437846_*	-0.114177066_	0.082380598_	0.134547314_*	-0.172622092_***	-0.003836655_	0.063366172_	-0.025556833_	-0.027363629_	0.060635014_	-0.031149889_	0.065203076_	-0.192709186_***	0.097407887_	0.063872197_	0.466415208_***
CD4_naive_T_cells	-0.098945261_	-0.333810406_***	-0.141749274_***	-0.067461332_	-0.087676648_	-0.024702397_	-0.020952094_	-0.093355891_*	0.207396285_	-0.079838982_	-0.154290665_**	0.042582904_	-0.260334163_***	-0.156715381_**	-0.066941648_	-0.192891315_***	0.032713008_	-0.040662553_	-0.10879508_	-0.149310478_*	-0.094349029_*	-0.070032117_	-0.089687795_*	-0.076749219_	0.051134804_	-0.143423868_
CD4_memory_resting_T_cells	-0.204809991_	0.119021111_*	0.102157726_***	0.054332589_	-0.144335389_*	0.097652452_	-0.012619802_	0.073463035_	-0.067359799_	-0.020654871_	-0.064233014_	0.060927871_	0.144949225_**	0.138946851_**	0.409476127_***	0.350748666_***	-0.275938773_***	0.001209772_	-0.21894989_*	-0.185560824_**	0.006679094_	-0.078009856_	0.119675941_**	-0.026574332_	0.101707612_	-0.168150719_
CD4_memory_activated_T_cells	0.579169918_***	0.230847946_***	-0.064647311_*	-0.001638752_	-0.102245477_	-0.011473466_	0.123476354_	-0.017334933_	0.43734243_***	0.00974694_	0.10402997_	0.061414574_	0.116553713_**	0.049293112_	0.038484645_	0.111283227_*	0.093156024_	0.132150785_**	-0.168621089_	0.069397172_	0.119016776_*	-0.019923064_	0.104808752_*	0.114724192_	0.05851737_	0.16976422_
follicular_helper_T_cells	-0.023126779_	-0.322587537_***	-0.044149636_	-0.163617247_**	-0.179948204_**	-0.265167753_***	-0.213364425_**	-0.27321281_***	-0.147755405_	0.095115019_*	-0.004462155_	-0.099654514_	-0.106912865_*	-0.094674306_	-0.312585774_***	-0.283489975_***	0.095380892_	-0.015638607_	-0.24844061_*	-0.097564457_	-0.134043785_**	-0.123336698_*	-0.011670469_	-0.064464508_	0.062919914_	0.106871989_
regulatory_T_cells	0.14231504_	-0.18674044_***	-0.015037282_	-0.026596503_	0.009879528_	-0.214219049_**	0.031636859_	-0.084225342_	0.019748365_	0.103929117_*	0.0810312_	-0.136667996_*	0.084918007_	0.156589212_**	0.080159159_	-0.011900191_	0.112742825_	0.201372309_***	-0.045631473_	-0.109799048_	0.073571459_	-0.112067299_*	0.172071996_***	0.030911451_	-0.232554451_	0.310091522_**
gamma_delta_T_cells	0.009474238_	-0.069055358_	0.04192494_	0.069861196_	-0.069467718_	0.190979607_*	-0.026675423_	0.070298902_	-0.071767934_	0.06239989_	0.015191995_	0.050381473_	0.076428452_	0.0573309_	0.045632397_	-0.028730877_	-0.073550041_	-0.03674875_	-0.041193485_	-0.002869204_	0.108686219_*	0.053151158_	0.095090456_*	-0.070702615_	-0.087580938_	0.007020806_
resting_NK_cells	-0.054462258_	-0.133698832_**	-0.164031232_***	0.002960963_	-0.073905803_	-0.03336835_	0.014575267_	-0.051881984_	-0.283836936_*	-0.136232814_**	-0.113027877_	0.125107949_	0.001740034_	-0.150681025_**	0.035918921_	-0.122860485_*	-0.145689443_	-0.007095573_	-0.113070909_	-0.25589072_***	-0.123117914_**	-0.052452211_	-0.318154081_***	-0.018486674_	0.044612459_	-0.247751842_*
activated_NK_cells	-0.054207048_	0.002595845_	0.082899296_**	0.146655275_*	-0.002031504_	-0.033997332_	-0.233527564_**	-0.011553953_	-0.006832879_	-0.060752511_	0.028186283_	-0.218414846_**	0.003881429_	-0.009207669_	-0.167861432_***	0.026114095_	-0.14358572_	0.061736918_	-0.178476709_	-0.032459508_	0.001682858_	0.039873933_	-0.065373556_	0.036106661_	-0.111686649_	0.147086848_
Monocytes	-0.266966912_*	-0.092139028_	-0.022883518_	-0.125117761_*	0.019985027_	-0.037333468_	0.204855565_*	0.010540136_	-0.256729944_*	-0.153211115_***	-0.063650584_	-0.014929326_	-0.12656581_**	-0.121910994_*	-0.020933559_	-0.154510158_**	-0.059473733_	0.071670108_	-0.102123721_	-0.03573455_	-0.080073521_	0.183429694_***	-0.191081954_***	-0.044490087_	0.01544923_	-0.19094191_
M0_Macrophages	0.075486767_	0.164486405_***	0.040418296_	0.032178934_	0.148118037_*	0.023112821_	-0.028520074_	0.176030055_***	-0.016092473_	-0.026616397_	0.017030172_	-0.131737113_	0.118919153_**	-0.024708689_	0.091471824_*	-0.166640905_***	0.137267547_	0.066026526_	0.16863986_	-0.029632458_	0.127822212_**	-0.064003186_	0.034712375_	0.01638607_	-0.190736501_	0.014215433_
M1_Macrophages	0.639330108_***	0.31013647_***	0.019183326_	-0.008947501_	0.226882888_***	0.053976767_	0.088199999_	0.093676327_*	-0.077184815_	0.116100658_**	0.060340606_	0.013145054_	0.240351564_***	0.032499841_	-0.082131079_	0.207492558_***	0.012972647_	-0.140400845_**	0.195786924_	0.128200952_*	0.087263898_	0.153587111_**	0.269844798_***	0.159964938_*	0.20134939_	0.334136978_**
M2_Macrophages	0.135855909_	0.368172058_***	-0.108721604_***	0.028960025_	0.28362968_***	0.216679478_**	-0.049957444_	0.306196717_***	0.264951794_*	-0.013697047_	-0.037232529_	-0.039295668_	0.074174138_	0.057133528_	0.028421547_	0.140568887_**	-0.005567646_	0.000585953_	0.482075783_***	0.21962897_***	-0.042903976_	0.071718919_	-0.091767561_*	-0.020397676_	0.153285654_	-0.126273699_
resting_Dendritic_cells	0.262055844_*	-0.084718175_	0.035395195_	-0.108256921_	-0.04911075_	0.078140409_	0.031671812_	-0.035938036_	-0.079831849_	-0.055722002_	0.05489435_	0.004659163_	-0.016092368_	0.031552566_	-0.01527448_	0.077992883_	0.043048781_	0.011439593_	0.098360881_	-0.038144602_	0.02428759_	0.07121986_	0.398441696_***	0.092505201_	-0.080655794_	0.039243886_
activated_Dendritic_cells	-0.274132482_*	-0.300721741_***	-0.053931847_	-0.029046834_	-0.169496468_**	-0.177816397_*	-0.045907906_	-0.20461229_***	-0.126541037_	-0.106503427_*	-0.016096315_	0.023395382_	0.060131351_	-0.03714461_	-0.066295333_	0.010285432_	0.116581977_	0.130004247_**	-0.254486382_*	-0.016462105_	0.050163147_	-0.061090383_	0.090859362_*	-0.111674917_	0.158213701_	-0.158924128_
resting_Mast_cells	-0.009628193_	-0.033258092_	-0.008040277_	0.055157802_	0.182423089_**	0.287945766_***	-0.139123071_	0.006542967_	-0.312948659_*	-0.264739871_***	-0.11774693_*	0.290653731_***	-0.059137969_	-0.300612057_***	-0.071902892_	-0.242023822_***	-0.212299369_**	-0.26100905_***	0.12579266_	-0.109671792_	-0.085640212_	0.118922071_*	-0.305293836_***	-0.147974866_*	-0.027583927_	-0.235221998_*
activated_Mast_cells	0.016891237_	-0.023208_	0.029490887_	0.079842791_	-0.121312545_*	-0.083288449_	0.209137851_**	-0.071502027_	0.222213428_	0.067207887_	-0.014652044_	-0.086186917_	-0.054784856_	0.061224749_	0.021485939_	0.162990613_***	-0.044077522_	0.159693631_***	-0.06407341_	0.000111024_	0.048860369_	-0.004329364_	-0.077041976_	0.086479616_	0.062176285_	0.276922708_*
Eosinophils	-0.125298581_	-0.158535074_**	-0.046651791_	-0.136596411_*	-0.060362829_	-0.079958381_	-0.011363698_	-0.040967061_	0.018877677_	-0.258819477_***	0.076115148_	0.012509076_	-0.024935395_	-0.129484805_*	-0.1485402_***	-0.178666754_***	-0.02664154_	-0.129618642_**	-0.030253219_	-0.124812178_*	-0.115222079_*	0.039161605_	-0.248499507_***	-0.026688851_	0.27683548_*	-0.10638213_
Neutrophils	0.376460947_***	0.102360753_*	0.049818471_	0.181183284_**	0.137174051_*	0.066816004_	0.135156743_	-0.040932038_	0.319934138_**	0.119110114_**	0.143763343_*	-0.002677447_	0.075095679_	0.108158428_*	0.080186584_	0.261504614_***	0.149274528_*	0.053281567_	0.06100009_	0.101223001_	0.1042913_*	0.010074662_	-0.015483348_	0.054564821_	-0.060991737_	-0.072429601_

## Sheet: Stable3
Supplementary Table3. NNMT genetic mutations summary in TCGA datasets from cBioportal.
Study	Sample ID	Protein Change	Mutation Type	Variant Type	Ref	Var	HGVSg
Sarcoma (TCGA, PanCancer Atlas)	TCGA-HB-A5W3-01	RIT1-NNMT	fusion	FUSION
Prostate Adenocarcinoma (TCGA, PanCancer Atlas)	TCGA-EJ-A6RC-01	SLC26A4-NNMT	fusion	FUSION
Prostate Adenocarcinoma (TCGA, PanCancer Atlas)	TCGA-VN-A88L-01	SHROOM3-NNMT	fusion	FUSION
Brain Lower Grade Glioma (TCGA, PanCancer Atlas)	TCGA-HT-7604-01	G150R	Missense_Mutation	SNP	G	A	11:g.114182852G>A
Ovarian Serous Cystadenocarcinoma (TCGA, PanCancer Atlas)	TCGA-23-1022-01	S29C	Missense_Mutation	SNP	C	G	11:g.114167364C>G
Ovarian Serous Cystadenocarcinoma (TCGA, PanCancer Atlas)	TCGA-61-1736-01	L139M	Missense_Mutation	SNP	C	A	11:g.114182819C>A
Glioblastoma Multiforme (TCGA, PanCancer Atlas)	TCGA-14-1827-01	G124S	Missense_Mutation	SNP	G	A	11:g.114182774G>A
Sarcoma (TCGA, PanCancer Atlas)	TCGA-WK-A8XZ-01	L173P	Missense_Mutation	SNP	T	C	11:g.114182922T>C
Lung Squamous Cell Carcinoma (TCGA, PanCancer Atlas)	TCGA-92-8064-01	K200N	Missense_Mutation	SNP	G	T	11:g.114183004G>T
Lung Squamous Cell Carcinoma (TCGA, PanCancer Atlas)	TCGA-85-7843-01	S64T	Missense_Mutation	SNP	T	A	11:g.114168708T>A
Bladder Urothelial Carcinoma (TCGA, PanCancer Atlas)	TCGA-DK-A3WW-01	D61N	Missense_Mutation	SNP	G	A	11:g.114168699G>A
Bladder Urothelial Carcinoma (TCGA, PanCancer Atlas)	TCGA-DK-A6AW-01	G65D	Missense_Mutation	SNP	G	A	11:g.114168712G>A
Bladder Urothelial Carcinoma (TCGA, PanCancer Atlas)	TCGA-G2-AA3C-01	D158H	Missense_Mutation	SNP	G	C	11:g.114182876G>C
Prostate Adenocarcinoma (TCGA, PanCancer Atlas)	TCGA-KK-A59V-01	A257V	Missense_Mutation	SNP	C	T	11:g.114183174C>T
Kidney Renal Clear Cell Carcinoma (TCGA, PanCancer Atlas)	TCGA-B0-4712-01	E222Q	Missense_Mutation	SNP	G	C	11:g.114183068G>C
Uterine Corpus Endometrial Carcinoma (TCGA, PanCancer Atlas)	TCGA-AP-A0LM-01	E233K	Missense_Mutation	SNP	G	A	11:g.114183101G>A
Uterine Corpus Endometrial Carcinoma (TCGA, PanCancer Atlas)	TCGA-AX-A2HC-01	E233K	Missense_Mutation	SNP	G	A	11:g.114183101G>A
Uterine Corpus Endometrial Carcinoma (TCGA, PanCancer Atlas)	TCGA-B5-A0JY-01	E233K	Missense_Mutation	SNP	G	A	11:g.114183101G>A
Uterine Corpus Endometrial Carcinoma (TCGA, PanCancer Atlas)	TCGA-B5-A11E-01	E233K	Missense_Mutation	SNP	G	A	11:g.114183101G>A
Uterine Corpus Endometrial Carcinoma (TCGA, PanCancer Atlas)	TCGA-B5-A3FC-01	G184S	Missense_Mutation	SNP	G	A	11:g.114182954G>A
Uterine Corpus Endometrial Carcinoma (TCGA, PanCancer Atlas)	TCGA-EO-A22U-01	G53S	Missense_Mutation	SNP	G	A	11:g.114168675G>A
Uterine Corpus Endometrial Carcinoma (TCGA, PanCancer Atlas)	TCGA-D1-A16Y-01	A198V	Missense_Mutation	SNP	C	T	11:g.114182997C>T
Uterine Corpus Endometrial Carcinoma (TCGA, PanCancer Atlas)	TCGA-B5-A1MX-01	G207C	Missense_Mutation	SNP	G	T	11:g.114183023G>T
Uterine Corpus Endometrial Carcinoma (TCGA, PanCancer Atlas)	TCGA-AP-A051-01	L45I	Missense_Mutation	SNP	C	A	11:g.114167411C>A
Uterine Corpus Endometrial Carcinoma (TCGA, PanCancer Atlas)	TCGA-AX-A06F-01	L45I	Missense_Mutation	SNP	C	A	11:g.114167411C>A
Uterine Corpus Endometrial Carcinoma (TCGA, PanCancer Atlas)	TCGA-AP-A051-01	L139P	Missense_Mutation	SNP	T	C	11:g.114182820T>C
Uterine Corpus Endometrial Carcinoma (TCGA, PanCancer Atlas)	TCGA-A5-A0G1-01	K47N	Missense_Mutation	SNP	G	T	11:g.114167419G>T
Uterine Corpus Endometrial Carcinoma (TCGA, PanCancer Atlas)	TCGA-A5-A1OF-01	D19A	Missense_Mutation	SNP	A	C	11:g.114167334A>C
Uterine Corpus Endometrial Carcinoma (TCGA, PanCancer Atlas)	TCGA-A5-A2K5-01	G63C	Missense_Mutation	SNP	G	T	11:g.114168705G>T
Uterine Corpus Endometrial Carcinoma (TCGA, PanCancer Atlas)	TCGA-AP-A1DV-01	E129D	Missense_Mutation	SNP	G	T	11:g.114182791G>T
Uterine Corpus Endometrial Carcinoma (TCGA, PanCancer Atlas)	TCGA-B5-A3FA-01	N16S	Missense_Mutation	SNP	A	G	11:g.114167325A>G
Uterine Corpus Endometrial Carcinoma (TCGA, PanCancer Atlas)	TCGA-B5-A3FC-01	K47Qfs*15	Frame_Shift_Ins	INS	-	T	11:g.114167411_114167412insT
Uterine Corpus Endometrial Carcinoma (TCGA, PanCancer Atlas)	TCGA-DF-A2KU-01	V138A	Missense_Mutation	SNP	T	C	11:g.114182817T>C
Uterine Corpus Endometrial Carcinoma (TCGA, PanCancer Atlas)	TCGA-E6-A1M0-01	L38I	Missense_Mutation	SNP	C	A	11:g.114167390C>A
Lung Adenocarcinoma (TCGA, PanCancer Atlas)	TCGA-44-2656-01	G217V	Missense_Mutation	SNP	G	T	11:g.114183054G>T
Lung Adenocarcinoma (TCGA, PanCancer Atlas)	TCGA-44-7660-01	V122L	Missense_Mutation	SNP	G	C	11:g.114182768G>C
Lung Adenocarcinoma (TCGA, PanCancer Atlas)	TCGA-78-8662-01	W97L	Missense_Mutation	SNP	G	T	11:g.114168808G>T
Lung Adenocarcinoma (TCGA, PanCancer Atlas)	TCGA-99-8028-01	Q147R	Missense_Mutation	SNP	A	G	11:g.114182844A>G
Lung Adenocarcinoma (TCGA, PanCancer Atlas)	TCGA-17-Z055-01	Y11C	Missense_Mutation	SNP	A	G	11:g.114167310A>G
Esophageal Adenocarcinoma (TCGA, PanCancer Atlas)	TCGA-L5-A4OW-01	R258T	Missense_Mutation	SNP	G	C	11:g.114183177G>C
Skin Cutaneous Melanoma (TCGA, PanCancer Atlas)	TCGA-D3-A8GO-06	G150E	Missense_Mutation	SNP	G	A	11:g.114182853G>A
Skin Cutaneous Melanoma (TCGA, PanCancer Atlas)	TCGA-D3-A8GL-06	E233K	Missense_Mutation	SNP	G	A	11:g.114183101G>A
Skin Cutaneous Melanoma (TCGA, PanCancer Atlas)	TCGA-EE-A2GN-06	R18L	Missense_Mutation	SNP	G	T	11:g.114167331G>T
Skin Cutaneous Melanoma (TCGA, PanCancer Atlas)	TCGA-EE-A2GC-06	E250K	Missense_Mutation	SNP	G	A	11:g.114183152G>A
Skin Cutaneous Melanoma (TCGA, PanCancer Atlas)	TCGA-ER-A19J-06	E250K	Missense_Mutation	SNP	G	A	11:g.114183152G>A
Skin Cutaneous Melanoma (TCGA, PanCancer Atlas)	TCGA-EE-A2MI-06	P189S	Missense_Mutation	SNP	C	T	11:g.114182969C>T
Skin Cutaneous Melanoma (TCGA, PanCancer Atlas)	TCGA-EE-A2MT-06	E80K	Missense_Mutation	SNP	G	A	11:g.114168756G>A
Skin Cutaneous Melanoma (TCGA, PanCancer Atlas)	TCGA-GN-A26D-06	E128*	Nonsense_Mutation	SNP	G	T	11:g.114182786G>T
Skin Cutaneous Melanoma (TCGA, PanCancer Atlas)	TCGA-D3-A2JH-06	P155L	Missense_Mutation	SNP	C	T	11:g.114182868C>T
Skin Cutaneous Melanoma (TCGA, PanCancer Atlas)	TCGA-DA-A1I1-06	D85G	Missense_Mutation	SNP	A	G	11:g.114168772A>G
Skin Cutaneous Melanoma (TCGA, PanCancer Atlas)	TCGA-D9-A6EC-06	G191D	Missense_Mutation	SNP	G	A	11:g.114182976G>A
Skin Cutaneous Melanoma (TCGA, PanCancer Atlas)	TCGA-D9-A6EC-06	G191S	Missense_Mutation	SNP	G	A	11:g.114182975G>A
Skin Cutaneous Melanoma (TCGA, PanCancer Atlas)	TCGA-FW-A3R5-06	D19N	Missense_Mutation	SNP	G	A	11:g.114167333G>A
Skin Cutaneous Melanoma (TCGA, PanCancer Atlas)	TCGA-FW-A3R5-06	G63D	Missense_Mutation	SNP	G	A	11:g.114168706G>A
Skin Cutaneous Melanoma (TCGA, PanCancer Atlas)	TCGA-D3-A1Q3-06	G191C	Missense_Mutation	SNP	G	T	11:g.114182975G>T
Skin Cutaneous Melanoma (TCGA, PanCancer Atlas)	TCGA-D3-A2JP-06	P155H	Missense_Mutation	SNP	C	A	11:g.114182868C>A
Skin Cutaneous Melanoma (TCGA, PanCancer Atlas)	TCGA-D3-A8GM-06	G119E	Missense_Mutation	SNP	G	A	11:g.114168874G>A
Skin Cutaneous Melanoma (TCGA, PanCancer Atlas)	TCGA-GN-A26C-01	X121_splice	Splice_Region	SNP	C	A	11:g.114182764C>A
Stomach Adenocarcinoma (TCGA, PanCancer Atlas)	TCGA-RD-A8MV-01	A198V	Missense_Mutation	SNP	C	T	11:g.114182997C>T
Stomach Adenocarcinoma (TCGA, PanCancer Atlas)	TCGA-BR-6452-01	L216Wfs*6	Frame_Shift_Del	DEL	C	-	11:g.114183046del
Stomach Adenocarcinoma (TCGA, PanCancer Atlas)	TCGA-BR-4201-01	Q92*	Nonsense_Mutation	SNP	C	T	11:g.114168792C>T
Breast Invasive Carcinoma (TCGA, PanCancer Atlas)	TCGA-EW-A2FV-01	I206Mfs*16	Frame_Shift_Del	DEL	T	-	11:g.114183021del
Colorectal Adenocarcinoma (TCGA, PanCancer Atlas)	TCGA-AG-A002-01	E233K	Missense_Mutation	SNP	G	A	11:g.114183101G>A
Colorectal Adenocarcinoma (TCGA, PanCancer Atlas)	TCGA-EI-6917-01	E233K	Missense_Mutation	SNP	G	A	11:g.114183101G>A
Colorectal Adenocarcinoma (TCGA, PanCancer Atlas)	TCGA-CK-4951-01	S261N	Missense_Mutation	SNP	G	A	11:g.114183186G>A
Colorectal Adenocarcinoma (TCGA, PanCancer Atlas)	TCGA-AG-A002-01	E22*	Nonsense_Mutation	SNP	G	T	11:g.114167342G>T
Colorectal Adenocarcinoma (TCGA, PanCancer Atlas)	TCGA-EI-6917-01	E250K	Missense_Mutation	SNP	G	A	11:g.114183152G>A
Colorectal Adenocarcinoma (TCGA, PanCancer Atlas)	TCGA-A6-6780-01	E101Afs*5	Frame_Shift_Del	DEL	AG	-	11:g.114168818_114168819del
Colorectal Adenocarcinoma (TCGA, PanCancer Atlas)	TCGA-AA-3510-01	I206L	Missense_Mutation	SNP	A	C	11:g.114183020A>C
Colorectal Adenocarcinoma (TCGA, PanCancer Atlas)	TCGA-AA-3663-01	F235V	Missense_Mutation	SNP	T	G	11:g.114183107T>G
Head and Neck Squamous Cell Carcinoma (TCGA, PanCancer Atlas)	TCGA-P3-A6SX-01	P156L	Missense_Mutation	SNP	C	T	11:g.114182871C>T
Head and Neck Squamous Cell Carcinoma (TCGA, PanCancer Atlas)	TCGA-CQ-7064-01	P125T	Missense_Mutation	SNP	C	A	11:g.114182777C>A
Head and Neck Squamous Cell Carcinoma (TCGA, PanCancer Atlas)	TCGA-BA-4078-01	L91Q	Missense_Mutation	SNP	T	A	11:g.114168790T>A
Cervical Squamous Cell Carcinoma (TCGA, PanCancer Atlas)	TCGA-C5-A7CK-01	R18W	Missense_Mutation	SNP	C	T	11:g.114167330C>T
Cervical Squamous Cell Carcinoma (TCGA, PanCancer Atlas)	TCGA-2W-A8YY-01	E103*	Nonsense_Mutation	SNP	G	T	11:g.114168825G>T

## Sheet: Stable4
Supplementary Table4. NNMT genetic alteration types in TCGA datasets from cBioportal.
Cancer Study	Alteration Frequency	Alteration Type
Skin Cutaneous Melanoma (TCGA, PanCancer Atlas)	0.225225	multiple
Skin Cutaneous Melanoma (TCGA, PanCancer Atlas)	2.7027	homdel
Skin Cutaneous Melanoma (TCGA, PanCancer Atlas)	3.37838	mutated
Uterine Corpus Endometrial Carcinoma (TCGA, PanCancer Atlas)	0.567108	homdel
Uterine Corpus Endometrial Carcinoma (TCGA, PanCancer Atlas)	3.21361	mutated
Cervical Squamous Cell Carcinoma (TCGA, PanCancer Atlas)	3.0303	homdel
Cervical Squamous Cell Carcinoma (TCGA, PanCancer Atlas)	0.673401	mutated
Prostate Adenocarcinoma (TCGA, PanCancer Atlas)	3.03644	homdel
Prostate Adenocarcinoma (TCGA, PanCancer Atlas)	0.404858	structuralVariant
Prostate Adenocarcinoma (TCGA, PanCancer Atlas)	0.202429	mutated
Uterine Carcinosarcoma (TCGA, PanCancer Atlas)	1.75439	homdel
Uterine Carcinosarcoma (TCGA, PanCancer Atlas)	1.75439	amp
Sarcoma (TCGA, PanCancer Atlas)	1.96078	homdel
Sarcoma (TCGA, PanCancer Atlas)	0.392157	amp
Sarcoma (TCGA, PanCancer Atlas)	0.392157	structuralVariant
Sarcoma (TCGA, PanCancer Atlas)	0.392157	mutated
Stomach Adenocarcinoma (TCGA, PanCancer Atlas)	1.59091	homdel
Stomach Adenocarcinoma (TCGA, PanCancer Atlas)	0.681818	amp
Stomach Adenocarcinoma (TCGA, PanCancer Atlas)	0.681818	mutated
Testicular Germ Cell Tumors (TCGA, PanCancer Atlas)	2.68456	homdel
Uveal Melanoma (TCGA, PanCancer Atlas)	2.5	homdel
Mesothelioma (TCGA, PanCancer Atlas)	2.29885	homdel
Lung Adenocarcinoma (TCGA, PanCancer Atlas)	0.883392	homdel
Lung Adenocarcinoma (TCGA, PanCancer Atlas)	0.353357	amp
Lung Adenocarcinoma (TCGA, PanCancer Atlas)	0.883392	mutated
Ovarian Serous Cystadenocarcinoma (TCGA, PanCancer Atlas)	0.513699	homdel
Ovarian Serous Cystadenocarcinoma (TCGA, PanCancer Atlas)	1.0274	amp
Ovarian Serous Cystadenocarcinoma (TCGA, PanCancer Atlas)	0.342466	mutated
Kidney Chromophobe (TCGA, PanCancer Atlas)	1.53846	amp
Head and Neck Squamous Cell Carcinoma (TCGA, PanCancer Atlas)	0.956023	homdel
Head and Neck Squamous Cell Carcinoma (TCGA, PanCancer Atlas)	0.573614	mutated
Colorectal Adenocarcinoma (TCGA, PanCancer Atlas)	0.16835	homdel
Colorectal Adenocarcinoma (TCGA, PanCancer Atlas)	1.0101	mutated
Brain Lower Grade Glioma (TCGA, PanCancer Atlas)	0.972763	amp
Brain Lower Grade Glioma (TCGA, PanCancer Atlas)	0.194553	mutated
Esophageal Adenocarcinoma (TCGA, PanCancer Atlas)	0.549451	homdel
Esophageal Adenocarcinoma (TCGA, PanCancer Atlas)	0.549451	mutated
Breast Invasive Carcinoma (TCGA, PanCancer Atlas)	0.922509	homdel
Breast Invasive Carcinoma (TCGA, PanCancer Atlas)	0.0922509	mutated
Acute Myeloid Leukemia (TCGA, PanCancer Atlas)	1	amp
Bladder Urothelial Carcinoma (TCGA, PanCancer Atlas)	0.243309	homdel
Bladder Urothelial Carcinoma (TCGA, PanCancer Atlas)	0.729927	mutated
Lung Squamous Cell Carcinoma (TCGA, PanCancer Atlas)	0.410678	homdel
Lung Squamous Cell Carcinoma (TCGA, PanCancer Atlas)	0.410678	mutated
Kidney Renal Clear Cell Carcinoma (TCGA, PanCancer Atlas)	0.195695	homdel
Kidney Renal Clear Cell Carcinoma (TCGA, PanCancer Atlas)	0.195695	amp
Kidney Renal Clear Cell Carcinoma (TCGA, PanCancer Atlas)	0.195695	mutated
Glioblastoma Multiforme (TCGA, PanCancer Atlas)	0.337838	amp
Glioblastoma Multiforme (TCGA, PanCancer Atlas)	0.168919	mutated
Kidney Renal Papillary Cell Carcinoma (TCGA, PanCancer Atlas)	0.353357	homdel

## Sheet: Stable5
Supplementary Table5. Relationship between IC50 of FDA drugs and NNMT expression based on CellMiner (P value filter = 0.01).
Gene	FDA Drug	Spearman correlation	P value
NNMT	Tamoxifen	-0.561119	3.1076e-06
NNMT	Vinblastine	-0.455855	0.000252001
NNMT	Dolastatin 10	-0.453275	0.000275929
NNMT	Tyrothricin	-0.450284	0.000306245
NNMT	Staurosporine	0.445861	0.000356668
NNMT	Actinomycin D	-0.444534	0.000373212
NNMT	geldanamycin analog	-0.443623	0.000384964
NNMT	Alvespimycin	-0.43342	0.00054166
NNMT	Tanespimycin	-0.431812	0.000571052
NNMT	Crizotinib	-0.42226	0.000777537
NNMT	By-Product of CUDC-305	-0.413845	0.00101296
NNMT	Dasatinib	0.403029	0.00140916
NNMT	Homoharringtonine	-0.402513	0.00143113
NNMT	Dromostanolone Propionate	-0.389213	0.00211499
NNMT	Panobinostat	-0.388584	0.00215357
NNMT	Bafetinib	-0.388379	0.00216627
NNMT	Lenvatinib	0.386268	0.00230111
NNMT	Pipamperone	-0.3847	0.00240604
NNMT	Eribulin mesilate	-0.38129	0.00264908
NNMT	Vinorelbine	-0.381065	0.00266589
NNMT	Ixabepilone	-0.378775	0.00284209
NNMT	LDK-378	-0.376604	0.00301865
NNMT	Midostaurin	0.374136	0.00323119
NNMT	Paclitaxel	-0.373064	0.00332754
NNMT	Belinostat	-0.36072	0.00463522
NNMT	Raloxifene	-0.360155	0.00470459
NNMT	Acrichine	-0.354974	0.00538523
NNMT	Selumetinib	-0.352877	0.00568449
NNMT	Vincristine	-0.334827	0.00892401
NNMT	Docetaxel	-0.331734	0.00961652

## Sheet: Stable6
Supplementary Table6. 50 genes with similar expression pattern to NNMT gene by STRING.
Gene Symbol	Summary
AKAP12	A-kinase anchor protein 12; Anchoring protein that mediates the subcellular compartmentation of protein kinase A (PKA) and protein kinase C (PKC); A-kinase anchoring proteins
AKR1B1	Aldose reductase; Catalyzes the NADPH-dependent reduction of a wide variety of carbonyl-containing compounds to their corresponding alcohols with a broad range of catalytic efficiencies; Belongs to the aldo/keto reductase family
ALDH1A3	Aldehyde dehydrogenase family 1 member A3; NAD-dependent aldehyde dehydrogenase that catalyzes the formation of retinoic acid. Has high activity with all-trans retinal, and has much lower in vitro activity with acetaldehyde. Required for the biosynthesis of normal levels of retinoic acid in the embryonic ocular and nasal regions; retinoic acid is required for normal embryonic development of the e…
ANPEP	Alanyl aminopeptidase, membrane; Aminopeptidase N; Broad specificity aminopeptidase which plays a role in the final digestion of peptides generated from hydrolysis of proteins by gastric and pancreatic proteases. Also involved in the processing of various peptides including peptide hormones, such as angiotensin III and IV, neuropeptides, and chemokines. May also be involved the cleavage of peptid…
BGN	Biglycan; May be involved in collagen fiber assembly; Small leucine rich repeat proteoglycans
C1R	Complement C1r subcomponent; C1r B chain is a serine protease that combines with C1q and C1s to form C1, the first component of the classical pathway of the complement system; Belongs to the peptidase S1 family
CAV1	Caveolin-1; May act as a scaffolding protein within caveolar membranes. Interacts directly with G-protein alpha subunits and can functionally regulate their activity (By similarity). Involved in the costimulatory signal essential for T-cell receptor (TCR)- mediated T-cell activation. Its binding to DPP4 induces T-cell proliferation and NF-kappa-B activation in a T-cell receptor/CD3- dependent man…
CFH	Complement factor H; Factor H functions as a cofactor in the inactivation of C3b by factor I and also increases the rate of dissociation of the C3bBb complex (C3 convertase) and the (C3b)NBB complex (C5 convertase) in the alternative complement pathway
COL12A1	Collagen alpha-1(XII) chain; Type XII collagen interacts with type I collagen- containing fibrils, the COL1 domain could be associated with the surface of the fibrils, and the COL2 and NC3 domains may be localized in the perifibrillar matrix; Belongs to the fibril-associated collagens with interrupted helices (FACIT) family
COL1A1	Collagen alpha-1(I) chain; Type I collagen is a member of group I collagen (fibrillar forming collagen); Collagens
COL1A2	Collagen alpha-2(I) chain; Type I collagen is a member of group I collagen (fibrillar forming collagen); Belongs to the fibrillar collagen family
COL3A1	Collagen alpha-1(III) chain; Collagen type III occurs in most soft connective tissues along with type I collagen. Involved in regulation of cortical development. Is the major ligand of ADGRG1 in the developing brain and binding to ADGRG1 inhibits neuronal migration and activates the RhoA pathway by coupling ADGRG1 to GNA13 and possibly GNA12
COL4A2	Collagen alpha-2(IV) chain; Type IV collagen is the major structural component of glomerular basement membranes (GBM), forming a 'chicken-wire' meshwork together with laminins, proteoglycans and entactin/nidogen
COL5A1	Collagen alpha-1(V) chain; Type V collagen is a member of group I collagen (fibrillar forming collagen). It is a minor connective tissue component of nearly ubiquitous distribution. Type V collagen binds to DNA, heparan sulfate, thrombospondin, heparin, and insulin; Collagens
COL6A3	Collagen alpha-3(VI) chain; Collagen VI acts as a cell-binding protein; Collagens
CTGF	Cellular communication network factor 2; Connective tissue growth factor; Major connective tissue mitoattractant secreted by vascular endothelial cells. Promotes proliferation and differentiation of chondrocytes. Mediates heparin- and divalent cation-dependent cell adhesion in many cell types including fibroblasts, myofibroblasts, endothelial and epithelial cells. Enhances fibroblast growth facto…
CYR61	Insulin-like growth factor-binding protein 10; Protein CYR61; Promotes cell proliferation, chemotaxis, angiogenesis and cell adhesion. Appears to play a role in wound healing by up- regulating, in skin fibroblasts, the expression of a number of genes involved in angiogenesis, inflammation and matrix remodeling including VEGA-A, VEGA-C, MMP1, MMP3, TIMP1, uPA, PAI-1 and integrins alpha-3 and alpha…
DPP9	Dipeptidyl peptidase 9; Dipeptidyl peptidase that cleaves off N-terminal dipeptides from proteins having a Pro or Ala residue at position 2; Belongs to the peptidase S9B family. DPPIV subfamily
EGFR	Epidermal growth factor receptor; Receptor tyrosine kinase binding ligands of the EGF family and activating several signaling cascades to convert extracellular cues into appropriate cellular responses. Known ligands include EGF, TGFA/TGF-alpha, amphiregulin, epigen/EPGN, BTC/betacellulin, epiregulin/EREG and HBEGF/heparin-binding EGF. Ligand binding triggers receptor homo- and/or heterodimerizati…
EHD2	EH domain-containing protein 2; ATP- and membrane-binding protein that controls membrane reorganization/tubulation upon ATP hydrolysis (By similarity). Plays a role in membrane trafficking between the plasma membrane and endosomes. Important for the internalization of GLUT4. Required for fusion of myoblasts to skeletal muscle myotubes. Required for normal translocation of FER1L5 to the plasma mem…
EVA1A	Protein eva-1 homolog A; Acts as a regulator of programmed cell death, mediating both autophagy and apoptosis
FAP	Fibroblast activation protein, alpha; Prolyl endopeptidase FAP; Cell surface glycoprotein serine protease that participates in extracellular matrix degradation and involved in many cellular processes including tissue remodeling, fibrosis, wound healing, inflammation and tumor growth. Both plasma membrane and soluble forms exhibit post-proline cleaving endopeptidase activity, with a marked prefere…
FBN1	Fibrillin-1; Fibrillin-1: Structural component of the 10-12 nm diameter microfibrils of the extracellular matrix, which conveys both structural and regulatory properties to load-bearing connective tissues. Fibrillin-1- containing microfibrils provide long-term force bearing structural support. In tissues such as the lung, blood vessels and skin, microfibrils form the periphery of the elastic fibe…
FHL2	Four and a half LIM domains protein 2; May function as a molecular transmitter linking various signaling pathways to transcriptional regulation. Negatively regulates the transcriptional repressor E4F1 and may function in cell growth. Inhibits the transcriptional activity of FOXO1 and its apoptotic function by enhancing the interaction of FOXO1 with SIRT1 and FOXO1 deacetylation; LIM domain contai…
FN1	Fibronectin 1; Fibronectin type III domain containing; Endogenous ligands
GNG12	Guanine nucleotide-binding protein G(I)/G(S)/G(O) subunit gamma-12; Guanine nucleotide-binding proteins (G proteins) are involved as a modulator or transducer in various transmembrane signaling systems. The beta and gamma chains are required for the GTPase activity, for replacement of GDP by GTP, and for G protein- effector interaction
IGF2BP2	Insulin-like growth factor 2 mRNA-binding protein 2; RNA-binding factor that recruits target transcripts to cytoplasmic protein-RNA complexes (mRNPs). This transcript 'caging' into mRNPs allows mRNA transport and transient storage. It also modulates the rate and location at which target transcripts encounter the translational apparatus and shields them from endonuclease attacks or microRNA-mediat…
IGFBP3	Insulin-like growth factor-binding protein 3; IGF-binding proteins prolong the half-life of the IGFs and have been shown to either inhibit or stimulate the growth promoting effects of the IGFs on cell culture. They alter the interaction of IGFs with their cell surface receptors. Also exhibits IGF-independent antiproliferative and apoptotic effects mediated by its receptor TMEM219/IGFBP-3R
IGFBP7	Insulin-like growth factor-binding protein 7; Binds IGF-I and IGF-II with a relatively low affinity. Stimulates prostacyclin (PGI2) production. Stimulates cell adhesion; I-set domain containing
KIRREL	Kin of IRRE-like protein 1; Plays a significant role in the normal development and function of the glomerular permeability. Signaling protein that needs the presence of TEC kinases to fully trans-activate the transcription factor AP-1 (By similarity); Belongs to the immunoglobulin superfamily
LOX	Protein-lysine 6-oxidase; Responsible for the post-translational oxidative deamination of peptidyl lysine residues in precursors to fibrous collagen and elastin. Regulator of Ras expression. May play a role in tumor suppression. Plays a role in the aortic wall architecture (By similarity); Belongs to the lysyl oxidase family
LTBP2	Latent-transforming growth factor beta-binding protein 2; May play an integral structural role in elastic-fiber architectural organization and/or assembly; Latent transforming growth factor beta binding proteins
LUM	Lumican; Small leucine rich repeat proteoglycans; Belongs to the small leucine-rich proteoglycan (SLRP) family. SLRP class II subfamily
MMP2	Matrix metalloproteinase-2 (gelatinase a); 72 kDa type IV collagenase; Ubiquitinous metalloproteinase that is involved in diverse functions such as remodeling of the vasculature, angiogenesis, tissue repair, tumor invasion, inflammation, and atherosclerotic plaque rupture. As well as degrading extracellular matrix proteins, can also act on several nonmatrix proteins such as big endothelial 1 and …
NNMT	Nicotinamide N-methyltransferase; Catalyzes the N-methylation of nicotinamide and other pyridines to form pyridinium ions. This activity is important for biotransformation of many drugs and xenobiotic compounds; Seven-beta-strand methyltransferase motif containing
OSMR	Oncostatin-M-specific receptor subunit beta; Associates with IL31RA to form the IL31 receptor. Binds IL31 to activate STAT3 and possibly STAT1 and STAT5. Capable of transducing OSM-specific signaling events; Fibronectin type III domain containing
PALLD	Palladin; Cytoskeletal protein required for organization of normal actin cytoskeleton. Roles in establishing cell morphology, motility, cell adhesion and cell-extracellular matrix interactions in a variety of cell types. May function as a scaffolding molecule with the potential to influence both actin polymerization and the assembly of existing actin filaments into higher-order arrays. Binds to p…
POSTN	Periostin; Induces cell attachment and spreading and plays a role in cell adhesion. Enhances incorporation of BMP1 in the fibronectin matrix of connective tissues, and subsequent proteolytic activation of lysyl oxidase LOX (By similarity); Gla domain containing
PTRF	Polymerase i and transcript release factor; Caveolae-associated protein 1; Plays an important role in caveolae formation and organization. Essential for the formation of caveolae in all tissues. Core component of the CAVIN complex which is essential for recruitment of the complex to the caveolae in presence of calveolin-1 (CAV1). Essential for normal oligomerization of CAV1. Promotes ribosomal tr…
RAI14	Retinoic acid induced 14; Ankycorbin; Plays a role in actin regulation at the ectoplasmic specialization, a type of cell junction specific to testis. Important for establishment of sperm polarity and normal spermatid adhesion. May also promote integrity of Sertoli cell tight junctions at the blood-testis barrier; Ankyrin repeat domain containing
S100A10	Protein S100-A10; Because S100A10 induces the dimerization of ANXA2/p36, it may function as a regulator of protein phosphorylation in that the ANXA2 monomer is the preferred target (in vitro) of tyrosine- specific kinase; Belongs to the S-100 family
S100A16	Protein S100-A16; Calcium-binding protein. Binds one calcium ion per monomer. Can promote differentiation of adipocytes (in vitro) (By similarity). Overexpression in preadipocytes increases their proliferation, enhances adipogenesis and reduces insulin-stimulated glucose uptake (By similarity); Belongs to the S-100 family
SERPINE1	Plasminogen activator inhibitor 1; Serine protease inhibitor. This inhibitor acts as 'bait' for tissue plasminogen activator, urokinase, protein C and matriptase-3/TMPRSS7. Its rapid interaction with PLAT may function as a major control point in the regulation of fibrinolysis; Serpin peptidase inhibitors
SNAI2	Zinc finger protein SNAI2; Transcriptional repressor that modulates both activator- dependent and basal transcription. Involved in the generation and migration of neural crest cells. Plays a role in mediating RAF1- induced transcriptional repression of the TJ protein, occludin (OCLN) and subsequent oncogenic transformation of epithelial cells (By similarity). Represses BRCA2 expression by binding…
SRPX2	Sushi repeat-containing protein SRPX2; Acts as a ligand for the urokinase plasminogen activator surface receptor. Plays a role in angiogenesis by inducing endothelial cell migration and the formation of vascular network (cords). Involved in cellular migration and adhesion. Increases the phosphorylation levels of FAK. Interacts with and increases the mitogenic activity of HGF. Promotes synapse for…
SYDE1	Synapse defective rho gtpase homolog 1; Rho GTPase-activating protein SYDE1; GTPase activator for the Rho-type GTPases. As a GCM1 downstream effector, it is involved in placental development and positively regulates trophoblast cells migration. It regulates cytoskeletal remodeling by controlling the activity of Rho GTPases including RHOA, CDC42 and RAC1
TAGLN	Transgelin; Actin cross-linking/gelling protein (By similarity). Involved in calcium interactions and contractile properties of the cell that may contribute to replicative senescence; Belongs to the calponin family
TGFBI	Transforming growth factor-beta-induced protein ig-h3; Plays a role in cell adhesion. May play a role in cell-collagen interactions (By similarity)
TM4SF1	Transmembrane 4 L six family member 1
TWIST2	Twist-related protein 2; Binds to the E-box consensus sequence 5'-CANNTG-3' as a heterodimer and inhibits transcriptional activation by MYOD1, MYOG, MEF2A and MEF2C. Also represses expression of proinflammatory cytokines such as TNFA and IL1B. Involved in postnatal glycogen storage and energy metabolism (By similarity). Inhibits the premature or ectopic differentiation of preosteoblast cells duri…

## Sheet: Stable7
Supplementary Table7. GO molecular function (MF) enrichment analysis of 50 co-expressed genes of NNMT derived by STRING tools.
MF description	GeneRatio	BgRatio	Pvalue	P.adjust	Qvalue	Count	Gene
extracellular matrix structural constituent	16/44	158/16967	4.90073e-22	1.03405e-19	7.3253e-20	16	BGN/COL12A1/COL1A1/COL1A2/COL3A1/COL4A2/COL5A1/COL6A3/FBN1/FN1/IGFBP7/LTBP2/LUM/POSTN/SRPX2/TGFBI
structural molecule activity	16/44	653/16967	2.95103e-12	3.11333e-10	2.20551e-10	16	BGN/COL12A1/COL1A1/COL1A2/COL3A1/COL4A2/COL5A1/COL6A3/FBN1/FN1/IGFBP7/LTBP2/LUM/POSTN/SRPX2/TGFBI
extracellular matrix structural constituent conferring tensile strength	7/44	41/16967	1.00641e-11	7.07841e-10	5.01439e-10	7	COL12A1/COL1A1/COL1A2/COL3A1/COL4A2/COL5A1/COL6A3
growth factor binding	9/44	121/16967	2.02857e-11	1.07007e-09	7.58045e-10	9	COL1A1/COL1A2/COL3A1/COL5A1/IGFBP3/IGFBP7/LTBP2/OSMR/SRPX2
platelet-derived growth factor binding	4/44	11/16967	1.28074e-08	5.29726e-07	3.75261e-07	4	COL1A1/COL1A2/COL3A1/COL5A1
integrin binding	7/44	113/16967	1.50633e-08	5.29726e-07	3.75261e-07	7	COL3A1/COL5A1/EGFR/FAP/FBN1/FN1/TGFBI
protease binding	6/44	121/16967	6.56867e-07	1.92271e-05	1.36206e-05	6	COL1A1/COL1A2/COL3A1/FAP/FN1/SERPINE1
glycosaminoglycan binding	7/44	199/16967	7.28988e-07	1.92271e-05	1.36206e-05	7	BGN/CFH/COL5A1/FBN1/FN1/LTBP2/POSTN
heparin binding	6/44	148/16967	2.13731e-06	5.0108e-05	3.54968e-05	6	CFH/COL5A1/FBN1/FN1/LTBP2/POSTN
sulfur compound binding	6/44	221/16967	2.13036e-05	0.000449505	0.000318432	6	CFH/COL5A1/FBN1/FN1/LTBP2/POSTN
identical protein binding	14/44	1670/16967	5.07686e-05	0.000973835	0.00068987	14	ALDH1A3/CAV1/COL1A1/COL1A2/DPP9/EGFR/EHD2/FAP/FBN1/FHL2/FN1/S100A10/S100A16/SRPX2
proteoglycan binding	3/44	36/16967	0.000109436	0.00192425	0.00136315	3	CFH/COL5A1/FN1
cell adhesion molecule binding	7/44	444/16967	0.000132911	0.00215725	0.00152821	7	COL3A1/COL5A1/EGFR/FAP/FBN1/FN1/TGFBI
aminopeptidase activity	3/44	41/16967	0.000161916	0.0024403	0.00172872	3	ANPEP/DPP9/FAP
retinal dehydrogenase activity	2/44	8/16967	0.000182218	0.0025632	0.00181579	2	AKR1B1/ALDH1A3
collagen binding	3/44	61/16967	0.000527244	0.00695302	0.00492557	3	FN1/LUM/TGFBI
protein-containing complex binding	9/44	938/16967	0.000570958	0.0070866	0.00502019	9	COL3A1/COL5A1/EGFR/FAP/FBN1/FN1/LUM/TAGLN/TGFBI
signaling receptor binding	11/44	1386/16967	0.00064004	0.00750269	0.00531495	11	CAV1/COL3A1/COL5A1/EGFR/FAP/FBN1/FHL2/FN1/SERPINE1/SRPX2/TGFBI
serine-type peptidase activity	4/44	158/16967	0.000735379	0.00816658	0.00578526	4	C1R/DPP9/FAP/MMP2
serine hydrolase activity	4/44	163/16967	0.000826167	0.00871606	0.00617451	4	C1R/DPP9/FAP/MMP2
extracellular matrix structural constituent conferring compression resistance	2/44	21/16967	0.00133766	0.0134403	0.00952119	2	BGN/LUM
peptidase regulator activity	4/44	192/16967	0.0015147	0.0145274	0.0102913	4	CAV1/COL6A3/FN1/SERPINE1
exopeptidase activity	3/44	97/16967	0.00202415	0.0180512	0.0127876	3	ANPEP/DPP9/FAP
insulin-like growth factor binding	2/44	26/16967	0.00205322	0.0180512	0.0127876	2	IGFBP3/IGFBP7
oxidoreductase activity, acting on the aldehyde or oxo group of donors, NAD or NADP as acceptor	2/44	34/16967	0.00349785	0.0295219	0.0209135	2	AKR1B1/ALDH1A3
peptidase activator activity	2/44	36/16967	0.00391518	0.0317732	0.0225083	2	CAV1/FN1
oxidoreductase activity, acting on the aldehyde or oxo group of donors	2/44	39/16967	0.00458237	0.0358104	0.0253683	2	AKR1B1/ALDH1A3
serine-type endopeptidase activity	3/44	133/16967	0.00493236	0.0371688	0.0263306	3	C1R/FAP/MMP2
enzyme regulator activity	7/44	840/16967	0.00548834	0.0384195	0.0272166	7	CAV1/COL6A3/EGFR/FN1/IGFBP3/SERPINE1/SYDE1
extracellular matrix binding	2/44	43/16967	0.00554764	0.0384195	0.0272166	2	BGN/TGFBI
calcium ion binding	6/44	635/16967	0.00564457	0.0384195	0.0272166	6	C1R/EHD2/FBN1/LTBP2/S100A10/S100A16
metallopeptidase activity	3/44	153/16967	0.00726582	0.0467824	0.0331409	3	ANPEP/FAP/MMP2
protein-lysine 6-oxidase activity	1/44	3/16967	0.00776011	0.0467824	0.0331409	1	LOX
oncostatin-M receptor activity	1/44	3/16967	0.00776011	0.0467824	0.0331409	1	OSMR
allyl-alcohol dehydrogenase activity	1/44	3/16967	0.00776011	0.0467824	0.0331409	1	AKR1B1
peptidase activity, acting on L-amino acid peptides	5/44	511/16967	0.0100285	0.058778	0.0416387	5	ANPEP/C1R/DPP9/FAP/MMP2
peptidase activity	5/44	536/16967	0.0121527	0.069303	0.0490946	5	ANPEP/C1R/DPP9/FAP/MMP2
potassium channel inhibitor activity	1/44	5/16967	0.0129008	0.0716333	0.0507455	1	CAV1
SMAD binding	2/44	72/16967	0.014975	0.0739576	0.052392	2	COL1A2/COL3A1
serine-type endopeptidase inhibitor activity	2/44	73/16967	0.0153717	0.0739576	0.052392	2	COL6A3/SERPINE1
aldehyde dehydrogenase [NAD(P)+] activity	1/44	6/16967	0.0154614	0.0739576	0.052392	1	ALDH1A3
alditol:NADP+ 1-oxidoreductase activity	1/44	6/16967	0.0154614	0.0739576	0.052392	1	AKR1B1
thyroid hormone binding	1/44	6/16967	0.0154614	0.0739576	0.052392	1	ALDH1A3
virus receptor activity	2/44	74/16967	0.0157729	0.0739576	0.052392	2	ANPEP/EGFR
hijacked molecular function	2/44	74/16967	0.0157729	0.0739576	0.052392	2	ANPEP/EGFR
patched binding	1/44	7/16967	0.0180154	0.0808778	0.0572943	1	CAV1
nitric-oxide synthase regulator activity	1/44	7/16967	0.0180154	0.0808778	0.0572943	1	EGFR
dipeptidyl-peptidase activity	1/44	8/16967	0.020563	0.086776	0.0614726	1	FAP
muscle alpha-actinin binding	1/44	8/16967	0.020563	0.086776	0.0614726	1	PALLD
protein phosphatase activator activity	1/44	8/16967	0.020563	0.086776	0.0614726	1	IGFBP3
metalloendopeptidase activity	2/44	89/16967	0.0223158	0.0919808	0.0651597	2	FAP/MMP2
enzyme activator activity	4/44	419/16967	0.0228742	0.0919808	0.0651597	4	CAV1/FN1/IGFBP3/SYDE1
extracellular matrix constituent conferring elasticity	1/44	9/16967	0.0231042	0.0919808	0.0651597	1	FBN1
insulin-like growth factor I binding	1/44	10/16967	0.0256389	0.09836	0.0696788	1	IGFBP3
NADP-retinol dehydrogenase activity	1/44	10/16967	0.0256389	0.09836	0.0696788	1	AKR1B1
adenylate cyclase binding	1/44	11/16967	0.0281671	0.10247	0.0725905	1	AKAP12
phosphatase activator activity	1/44	11/16967	0.0281671	0.10247	0.0725905	1	IGFBP3
structural molecule activity conferring elasticity	1/44	11/16967	0.0281671	0.10247	0.0725905	1	FBN1
phosphate ion binding	1/44	12/16967	0.030689	0.107923	0.0764533	1	GNG12
NAD+ binding	1/44	12/16967	0.030689	0.107923	0.0764533	1	ALDH1A3
oxidoreductase activity, acting on the CH-NH2 group of donors, oxygen as acceptor	1/44	13/16967	0.0332045	0.114855	0.0813638	1	LOX
nitric-oxide synthase binding	1/44	14/16967	0.0357135	0.119937	0.0849642	1	CAV1
molecular function regulator	8/44	1492/16967	0.0359507	0.119937	0.0849642	8	CAV1/COL6A3/EGFR/FBN1/FN1/IGFBP3/SERPINE1/SYDE1
ion channel binding	2/44	116/16967	0.0363791	0.119937	0.0849642	2	CAV1/S100A10
alcohol dehydrogenase (NADP+) activity	1/44	15/16967	0.0382163	0.124056	0.0878819	1	AKR1B1
heparan sulfate proteoglycan binding	1/44	16/16967	0.0407126	0.130157	0.0922041	1	CFH
oxidoreductase activity, acting on the CH-NH2 group of donors	1/44	17/16967	0.0432027	0.136056	0.096383	1	LOX
metal ion binding	16/44	4068/16967	0.0444128	0.13781	0.0976256	16	C1R/COL1A1/COL1A2/COL3A1/COL5A1/EHD2/FBN1/FHL2/IGFBP3/LOX/LTBP2/MMP2/POSTN/S100A10/S100A16/SNAI2
protein dimerization activity	7/44	1285/16967	0.045848	0.140202	0.0993199	7	ALDH1A3/CAV1/EGFR/FAP/S100A10/S100A16/TWIST2
cation binding	16/44	4133/16967	0.0505907	0.148477	0.105182	16	C1R/COL1A1/COL1A2/COL3A1/COL5A1/EHD2/FBN1/FHL2/IGFBP3/LOX/LTBP2/MMP2/POSTN/S100A10/S100A16/SNAI2
MAP kinase kinase kinase activity	1/44	20/16967	0.050635	0.148477	0.105182	1	EGFR
endopeptidase activity	3/44	322/16967	0.0506653	0.148477	0.105182	3	C1R/FAP/MMP2
actin filament binding	2/44	143/16967	0.0530112	0.151406	0.107257	2	EGFR/TAGLN
alpha-actinin binding	1/44	21/16967	0.0530998	0.151406	0.107257	1	PALLD
endopeptidase inhibitor activity	2/44	149/16967	0.0570154	0.157357	0.111473	2	COL6A3/SERPINE1
aldo-keto reductase (NADP) activity	1/44	23/16967	0.0580108	0.157357	0.111473	1	AKR1B1
mRNA 5'-UTR binding	1/44	23/16967	0.0580108	0.157357	0.111473	1	IGF2BP2
enzyme binding	9/44	1941/16967	0.0581699	0.157357	0.111473	9	AKAP12/CAV1/COL1A1/COL1A2/COL3A1/EGFR/FAP/FN1/SERPINE1
endopeptidase regulator activity	2/44	154/16967	0.0604311	0.161405	0.11434	2	COL6A3/SERPINE1
protein binding, bridging	2/44	156/16967	0.0618169	0.162845	0.11536	2	CAV1/COL1A2
peptidase inhibitor activity	2/44	157/16967	0.0625139	0.162845	0.11536	2	COL6A3/SERPINE1
actin binding	3/44	361/16967	0.0667229	0.171689	0.121626	3	EGFR/PALLD/TAGLN
actinin binding	1/44	29/16967	0.0725949	0.184548	0.130735	1	PALLD
disordered domain specific binding	1/44	31/16967	0.077407	0.194439	0.137742	1	FN1
carbohydrate derivative binding	9/44	2090/16967	0.0847269	0.210322	0.148993	9	BGN/CFH/COL5A1/EGFR/EHD2/FBN1/FN1/LTBP2/POSTN
ion channel inhibitor activity	1/44	35/16967	0.0869582	0.213351	0.151139	1	CAV1
channel inhibitor activity	1/44	36/16967	0.0893309	0.216653	0.153478	1	CAV1
cholesterol binding	1/44	42/16967	0.103441	0.248023	0.175701	1	CAV1
potassium channel regulator activity	1/44	43/16967	0.105772	0.250641	0.177556	1	CAV1
molecular adaptor activity	2/44	216/16967	0.10786	0.250641	0.177556	2	CAV1/COL1A2
androgen receptor binding	1/44	44/16967	0.108096	0.250641	0.177556	1	FHL2
protein kinase A binding	1/44	45/16967	0.110415	0.253235	0.179393	1	AKAP12
sterol binding	1/44	47/16967	0.115036	0.260298	0.184397	1	CAV1
translation regulator activity	1/44	48/16967	0.117337	0.260298	0.184397	1	IGF2BP2
transmembrane receptor protein tyrosine kinase activity	1/44	49/16967	0.119632	0.260298	0.184397	1	EGFR
E-box binding	1/44	49/16967	0.119632	0.260298	0.184397	1	SNAI2
anion binding	10/44	2573/16967	0.119663	0.260298	0.184397	10	ALDH1A3/CFH/COL5A1/EGFR/EHD2/FBN1/FN1/GNG12/LTBP2/POSTN
NAD binding	1/44	50/16967	0.121922	0.262506	0.185961	1	ALDH1A3
Rac GTPase binding	1/44	51/16967	0.124206	0.264722	0.18753	1	CAV1
copper ion binding	1/44	53/16967	0.128756	0.271676	0.192457	1	LOX
transmembrane receptor protein kinase activity	1/44	65/16967	0.155576	0.323208	0.228963	1	EGFR
protein homodimerization activity	4/44	809/16967	0.156483	0.323208	0.228963	4	ALDH1A3/FAP/S100A10/S100A16
protein phosphatase regulator activity	1/44	66/16967	0.157775	0.323208	0.228963	1	IGFBP3
mRNA 3'-UTR binding	1/44	67/16967	0.159967	0.324549	0.229912	1	IGF2BP2
alcohol binding	1/44	71/16967	0.168682	0.338971	0.240129	1	CAV1
phosphatase regulator activity	1/44	77/16967	0.181589	0.358087	0.253671	1	IGFBP3
ATPase binding	1/44	77/16967	0.181589	0.358087	0.253671	1	CAV1
cytokine receptor activity	1/44	78/16967	0.183721	0.358937	0.254273	1	OSMR
PDZ domain binding	1/44	79/16967	0.185848	0.35976	0.254856	1	GNG12
hormone binding	1/44	81/16967	0.190085	0.364617	0.258297	1	ALDH1A3
catalytic activity, acting on a protein	7/44	1837/16967	0.193698	0.366048	0.25931	7	ANPEP/C1R/DPP9/EGFR/FAP/LOX/MMP2
steroid binding	1/44	83/16967	0.1943	0.366048	0.25931	1	CAV1
N-methyltransferase activity	1/44	86/16967	0.200583	0.37454	0.265327	1	NNMT
steroid hormone receptor binding	1/44	88/16967	0.204745	0.378958	0.268456	1	FHL2
chaperone binding	1/44	91/16967	0.210949	0.386853	0.274049	1	FN1
enzyme inhibitor activity	2/44	332/16967	0.212678	0.386853	0.274049	2	COL6A3/SERPINE1
electron transfer activity	1/44	97/16967	0.223214	0.402548	0.285167	1	AKR1B1
hormone activity	1/44	103/16967	0.235293	0.420735	0.298051	1	FBN1
ion channel regulator activity	1/44	104/16967	0.237288	0.420737	0.298053	1	CAV1
oxidoreductase activity, acting on the CH-OH group of donors, NAD or NADP as acceptor	1/44	108/16967	0.245218	0.428177	0.303323	1	AKR1B1
oxidoreductase activity	3/44	662/16967	0.245542	0.428177	0.303323	3	AKR1B1/ALDH1A3/LOX
protein domain specific binding	3/44	680/16967	0.258162	0.446494	0.316299	3	EHD2/FN1/GNG12
protein tyrosine kinase activity	1/44	120/16967	0.268528	0.45693	0.323692	1	EGFR
oxidoreductase activity, acting on CH-OH group of donors	1/44	120/16967	0.268528	0.45693	0.323692	1	AKR1B1
hydrolase activity	7/44	2052/16967	0.278797	0.470609	0.333382	7	ANPEP/C1R/DPP9/EHD2/FAP/GNG12/MMP2
channel regulator activity	1/44	127/16967	0.281799	0.471901	0.334297	1	CAV1
protein phosphatase binding	1/44	132/16967	0.291133	0.483694	0.342652	1	EGFR
S-adenosylmethionine-dependent methyltransferase activity	1/44	136/16967	0.298516	0.492085	0.348596	1	NNMT
chromatin binding	2/44	437/16967	0.3138	0.512895	0.363338	2	EGFR/SNAI2
Rho GTPase binding	1/44	146/16967	0.316645	0.512895	0.363338	1	CAV1
nuclear hormone receptor binding	1/44	147/16967	0.318432	0.512895	0.363338	1	FHL2
cytoskeletal protein binding	3/44	797/16967	0.341804	0.546368	0.387051	3	EGFR/PALLD/TAGLN
calmodulin binding	1/44	168/16967	0.354932	0.563087	0.398894	1	EGFR
hormone receptor binding	1/44	170/16967	0.358306	0.564199	0.399682	1	FHL2
phosphatase binding	1/44	177/16967	0.369983	0.575378	0.407601	1	EGFR
protein heterodimerization activity	2/44	497/16967	0.37086	0.575378	0.407601	2	CAV1/EGFR
protein C-terminus binding	1/44	186/16967	0.384691	0.59248	0.419717	1	FN1
methyltransferase activity	1/44	191/16967	0.392716	0.600458	0.425368	1	NNMT
transferase activity, transferring one-carbon groups	1/44	201/16967	0.408462	0.620039	0.439239	1	NNMT
GTPase activator activity	1/44	203/16967	0.411563	0.620283	0.439413	1	SYDE1
protein kinase binding	2/44	568/16967	0.436	0.652455	0.462203	2	CAV1/EGFR
DNA-binding transcription repressor activity, RNA polymerase II-specific	1/44	224/16967	0.443177	0.653919	0.46324	1	SNAI2
GTPase activity	1/44	224/16967	0.443177	0.653919	0.46324	1	GNG12
GTPase regulator activity	1/44	235/16967	0.459068	0.672663	0.476518	1	SYDE1
coenzyme binding	1/44	257/16967	0.489532	0.712354	0.504636	1	ALDH1A3
nucleoside-triphosphatase regulator activity	1/44	267/16967	0.502819	0.722445	0.511785	1	SYDE1
kinase binding	2/44	647/16967	0.504239	0.722445	0.511785	2	CAV1/EGFR
ubiquitin protein ligase binding	1/44	270/16967	0.506739	0.722445	0.511785	1	EGFR
transcription coactivator activity	1/44	285/16967	0.525889	0.741509	0.52529	1	FHL2
ubiquitin-like protein ligase binding	1/44	286/16967	0.527139	0.741509	0.52529	1	EGFR
cadherin binding	1/44	297/16967	0.540684	0.755525	0.535219	1	EGFR
GTP binding	1/44	313/16967	0.559711	0.763287	0.540717	1	EHD2
purine ribonucleoside binding	1/44	318/16967	0.565497	0.763287	0.540717	1	EHD2
Ras GTPase binding	1/44	320/16967	0.567791	0.763287	0.540717	1	CAV1
purine nucleoside binding	1/44	321/16967	0.568933	0.763287	0.540717	1	EHD2
ribonucleoside binding	1/44	322/16967	0.570072	0.763287	0.540717	1	EHD2
nucleoside binding	1/44	329/16967	0.577966	0.763287	0.540717	1	EHD2
guanyl nucleotide binding	1/44	331/16967	0.580196	0.763287	0.540717	1	EHD2
guanyl ribonucleotide binding	1/44	331/16967	0.580196	0.763287	0.540717	1	EHD2
double-stranded DNA binding	2/44	744/16967	0.580716	0.763287	0.540717	2	EGFR/SNAI2
small GTPase binding	1/44	333/16967	0.582413	0.763287	0.540717	1	CAV1
protein serine/threonine kinase activity	1/44	371/16967	0.62244	0.809305	0.573316	1	EGFR
catalytic activity	12/44	4828/16967	0.625197	0.809305	0.573316	12	AKR1B1/ALDH1A3/ANPEP/C1R/DPP9/EGFR/EHD2/FAP/GNG12/LOX/MMP2/NNMT
receptor ligand activity	1/44	397/16967	0.64764	0.833244	0.590275	1	FBN1
mRNA binding	1/44	425/16967	0.67294	0.851341	0.603095	1	IGF2BP2
receptor regulator activity	1/44	425/16967	0.67294	0.851341	0.603095	1	FBN1
GTPase binding	1/44	426/16967	0.67381	0.851341	0.603095	1	CAV1
RNA polymerase II proximal promoter sequence-specific DNA binding	1/44	432/16967	0.678983	0.85277	0.604107	1	SNAI2
cofactor binding	1/44	438/16967	0.684075	0.854082	0.605037	1	ALDH1A3
signaling receptor activity	3/44	1344/16967	0.688184	0.854158	0.605091	3	ANPEP/EGFR/OSMR
proximal promoter sequence-specific DNA binding	1/44	452/16967	0.695652	0.858377	0.60808	1	SNAI2
molecular transducer activity	3/44	1381/16967	0.706249	0.866387	0.613754	3	ANPEP/EGFR/OSMR
transcription coregulator activity	1/44	494/16967	0.72795	0.887847	0.628956	1	FHL2
protein kinase activity	1/44	517/16967	0.744192	0.902439	0.639293	1	EGFR
transition metal ion binding	2/44	1051/16967	0.766106	0.923704	0.654358	2	LOX/MMP2
transcription factor binding	1/44	564/16967	0.774489	0.928507	0.65776	1	FHL2
RNA polymerase II regulatory region sequence-specific DNA binding	1/44	594/16967	0.791963	0.935188	0.662493	1	SNAI2
RNA polymerase II regulatory region DNA binding	1/44	596/16967	0.79308	0.935188	0.662493	1	SNAI2
phosphotransferase activity, alcohol group as acceptor	1/44	611/16967	0.80127	0.935188	0.662493	1	EGFR
transmembrane signaling receptor activity	2/44	1133/16967	0.802117	0.935188	0.662493	2	EGFR/OSMR
nucleoside-triphosphatase activity	1/44	635/16967	0.81372	0.935188	0.662493	1	GNG12
lipid binding	1/44	643/16967	0.817698	0.935188	0.662493	1	CAV1
transcription regulatory region sequence-specific DNA binding	1/44	644/16967	0.818189	0.935188	0.662493	1	SNAI2
kinase activity	1/44	664/16967	0.827749	0.935188	0.662493	1	EGFR
sequence-specific double-stranded DNA binding	1/44	674/16967	0.832343	0.935188	0.662493	1	SNAI2
pyrophosphatase activity	1/44	675/16967	0.832796	0.935188	0.662493	1	GNG12
hydrolase activity, acting on acid anhydrides	1/44	676/16967	0.833248	0.935188	0.662493	1	GNG12
hydrolase activity, acting on acid anhydrides, in phosphorus-containing anhydrides	1/44	676/16967	0.833248	0.935188	0.662493	1	GNG12
transcription regulatory region DNA binding	1/44	739/16967	0.859417	0.954829	0.676406	1	SNAI2
regulatory region nucleic acid binding	1/44	740/16967	0.859798	0.954829	0.676406	1	SNAI2
small molecule binding	4/44	2340/16967	0.874113	0.962254	0.681667	4	ALDH1A3/CAV1/EGFR/EHD2
transferase activity, transferring phosphorus-containing groups	1/44	784/16967	0.875606	0.962254	0.681667	1	EGFR
zinc ion binding	1/44	799/16967	0.880586	0.962713	0.681992	1	MMP2
ATP binding	2/44	1451/16967	0.900182	0.967394	0.685308	2	EGFR/EHD2
nucleotide binding	3/44	2012/16967	0.907187	0.967394	0.685308	3	ALDH1A3/EGFR/EHD2
nucleoside phosphate binding	3/44	2013/16967	0.907373	0.967394	0.685308	3	ALDH1A3/EGFR/EHD2
adenyl ribonucleotide binding	2/44	1502/16967	0.91098	0.967394	0.685308	2	EGFR/EHD2
sequence-specific DNA binding	1/44	908/16967	0.911362	0.967394	0.685308	1	SNAI2
adenyl nucleotide binding	2/44	1509/16967	0.912376	0.967394	0.685308	2	EGFR/EHD2
DNA binding	3/44	2196/16967	0.936338	0.980236	0.694405	3	EGFR/SNAI2/TWIST2
drug binding	2/44	1658/16967	0.937735	0.980236	0.694405	2	EGFR/EHD2
purine ribonucleoside triphosphate binding	2/44	1732/16967	0.947638	0.980236	0.694405	2	EGFR/EHD2
purine ribonucleotide binding	2/44	1790/16967	0.954356	0.980236	0.694405	2	EGFR/EHD2
purine nucleotide binding	2/44	1798/16967	0.955217	0.980236	0.694405	2	EGFR/EHD2
ribonucleotide binding	2/44	1804/16967	0.955853	0.980236	0.694405	2	EGFR/EHD2
RNA binding	2/44	1850/16967	0.960456	0.980236	0.694405	2	IGF2BP2/S100A16
nucleic acid binding	6/44	3955/16967	0.962436	0.980236	0.694405	6	EGFR/EHD2/IGF2BP2/S100A16/SNAI2/TWIST2
transferase activity	2/44	1947/16967	0.968734	0.980236	0.694405	2	EGFR/NNMT
transcription regulator activity	2/44	1977/16967	0.970945	0.980236	0.694405	2	FHL2/SNAI2
DNA-binding transcription factor activity, RNA polymerase II-specific	1/44	1586/16967	0.986751	0.989379	0.700882	1	SNAI2
DNA-binding transcription factor activity	1/44	1663/16967	0.989379	0.989379	0.700882	1	SNAI2

## Sheet: Stable8
Supplementary Table8. KEGG enrichment analysis of 50 co-expressed genes of NNMT derived by STRING tools.
KEGG description	GeneRatio	BgRatio	Pvalue	P.adjust	Qvalue	Count	Gene
Protein digestion and absorption	7/27	95/7914	2.09721e-08	1.48717e-06	1.21757e-06	7	COL12A1/COL1A1/COL1A2/COL3A1/COL4A2/COL5A1/COL6A3
AGE-RAGE signaling pathway in diabetic complications	7/27	100/7914	3.00439e-08	1.48717e-06	1.21757e-06	7	COL1A1/COL1A2/COL3A1/COL4A2/FN1/MMP2/SERPINE1
Relaxin signaling pathway	7/27	129/7914	1.75824e-07	5.80218e-06	4.75032e-06	7	COL1A1/COL1A2/COL3A1/COL4A2/EGFR/GNG12/MMP2
Proteoglycans in cancer	8/27	204/7914	2.47654e-07	6.12944e-06	5.01825e-06	8	CAV1/COL1A1/COL1A2/EGFR/FN1/LUM/MMP2/TWIST2
Focal adhesion	7/27	199/7914	3.31388e-06	6.56148e-05	5.37198e-05	7	CAV1/COL1A1/COL1A2/COL4A2/COL6A3/EGFR/FN1
ECM-receptor interaction	5/27	88/7914	1.00927e-05	0.00016653	0.00013634	5	COL1A1/COL1A2/COL4A2/COL6A3/FN1
PI3K-Akt signaling pathway	8/27	354/7914	1.55596e-05	0.000220057	0.000180164	8	COL1A1/COL1A2/COL4A2/COL6A3/EGFR/FN1/GNG12/OSMR
Amoebiasis	5/27	102/7914	2.07698e-05	0.000257026	0.000210431	5	COL1A1/COL1A2/COL3A1/COL4A2/FN1
Human papillomavirus infection	6/27	330/7914	0.000706665	0.00777331	0.00636412	6	COL1A1/COL1A2/COL4A2/COL6A3/EGFR/FN1
Complement and coagulation cascades	3/27	79/7914	0.00235658	0.0233302	0.0191007	3	C1R/CFH/SERPINE1

## Sheet: Stable9
Supplementary Table9. GO biological process (BP) enrichment analysis of 50 co-expressed genes of NNMT derived by STRING tools.
BP description	GeneRatio	BgRatio	Pvalue	P.adjust	Qvalue	Count	Gene
extracellular matrix organization	15/46	334/17910	2.54662e-15	5.2333e-12	3.7261e-12	15	BGN/COL12A1/COL1A1/COL1A2/COL3A1/COL4A2/COL5A1/COL6A3/FAP/FBN1/FN1/LOX/LUM/MMP2/SERPINE1
extracellular structure organization	15/46	387/17910	2.22144e-14	2.28253e-11	1.62516e-11	15	BGN/COL12A1/COL1A1/COL1A2/COL3A1/COL4A2/COL5A1/COL6A3/FAP/FBN1/FN1/LOX/LUM/MMP2/SERPINE1
collagen fibril organization	7/46	45/17910	1.92836e-11	1.32093e-08	9.40497e-09	7	COL12A1/COL1A1/COL1A2/COL3A1/COL5A1/LOX/LUM
anatomical structure morphogenesis	25/46	2535/17910	1.77853e-10	9.13719e-08	6.50567e-08	25	ALDH1A3/ANPEP/CAV1/COL12A1/COL1A1/COL1A2/COL3A1/COL4A2/COL5A1/EGFR/EHD2/FAP/FBN1/FN1/IGF2BP2/LOX/MMP2/PALLD/POSTN/S100A10/SERPINE1/SNAI2/SRPX2/TGFBI/TM4SF1
circulatory system development	17/46	1128/17910	1.04912e-09	4.31189e-07	3.07006e-07	17	ANPEP/CAV1/COL1A1/COL1A2/COL3A1/COL4A2/COL5A1/EGFR/FAP/FBN1/FN1/LOX/MMP2/SERPINE1/SNAI2/SRPX2/TGFBI
blood vessel development	14/46	751/17910	3.17194e-09	1.08639e-06	7.73509e-07	14	ANPEP/CAV1/COL1A1/COL1A2/COL3A1/COL4A2/COL5A1/FAP/FN1/LOX/MMP2/SERPINE1/SRPX2/TGFBI
vasculature development	14/46	784/17910	5.49886e-09	1.47476e-06	1.05003e-06	14	ANPEP/CAV1/COL1A1/COL1A2/COL3A1/COL4A2/COL5A1/FAP/FN1/LOX/MMP2/SERPINE1/SRPX2/TGFBI
cardiovascular system development	14/46	792/17910	6.25904e-09	1.47476e-06	1.05003e-06	14	ANPEP/CAV1/COL1A1/COL1A2/COL3A1/COL4A2/COL5A1/FAP/FN1/LOX/MMP2/SERPINE1/SRPX2/TGFBI
cellular response to transforming growth factor beta stimulus	9/46	233/17910	6.63102e-09	1.47476e-06	1.05003e-06	9	CAV1/COL1A1/COL1A2/COL3A1/COL4A2/FBN1/LOX/LTBP2/POSTN
cell migration	18/46	1474/17910	8.18214e-09	1.47476e-06	1.05003e-06	18	AKAP12/CAV1/COL1A1/COL1A2/COL3A1/COL5A1/EGFR/FAP/FN1/IGFBP3/LOX/PALLD/POSTN/SERPINE1/SNAI2/SRPX2/SYDE1/TWIST2
response to transforming growth factor beta	9/46	239/17910	8.27557e-09	1.47476e-06	1.05003e-06	9	CAV1/COL1A1/COL1A2/COL3A1/COL4A2/FBN1/LOX/LTBP2/POSTN
anatomical structure formation involved in morphogenesis	16/46	1124/17910	8.61174e-09	1.47476e-06	1.05003e-06	16	ALDH1A3/ANPEP/CAV1/COL12A1/COL1A1/COL4A2/COL5A1/EHD2/FAP/FN1/MMP2/SERPINE1/SNAI2/SRPX2/TGFBI/TM4SF1
wound healing	12/46	550/17910	9.3704e-09	1.48124e-06	1.05464e-06	12	CAV1/COL1A1/COL1A2/COL3A1/COL5A1/EGFR/EHD2/FAP/FN1/LOX/POSTN/SERPINE1
cell adhesion	17/46	1338/17910	1.38472e-08	2.03257e-06	1.44719e-06	17	CAV1/COL12A1/COL1A1/COL3A1/COL5A1/COL6A3/EGFR/FAP/FBN1/FN1/IGFBP7/POSTN/S100A10/SERPINE1/SNAI2/SRPX2/TGFBI
biological adhesion	17/46	1345/17910	1.49675e-08	2.05055e-06	1.45999e-06	17	CAV1/COL12A1/COL1A1/COL3A1/COL5A1/COL6A3/EGFR/FAP/FBN1/FN1/IGFBP7/POSTN/S100A10/SERPINE1/SNAI2/SRPX2/TGFBI
cell motility	18/46	1611/17910	3.28269e-08	3.96819e-06	2.82535e-06	18	AKAP12/CAV1/COL1A1/COL1A2/COL3A1/COL5A1/EGFR/FAP/FN1/IGFBP3/LOX/PALLD/POSTN/SERPINE1/SNAI2/SRPX2/SYDE1/TWIST2
localization of cell	18/46	1611/17910	3.28269e-08	3.96819e-06	2.82535e-06	18	AKAP12/CAV1/COL1A1/COL1A2/COL3A1/COL5A1/EGFR/FAP/FN1/IGFBP3/LOX/PALLD/POSTN/SERPINE1/SNAI2/SRPX2/SYDE1/TWIST2
positive regulation of cell migration	11/46	516/17910	5.46616e-08	6.24054e-06	4.44326e-06	11	AKAP12/CAV1/COL1A1/EGFR/FN1/POSTN/SERPINE1/SNAI2/SRPX2/SYDE1/TWIST2
response to wounding	12/46	665/17910	7.59595e-08	8.21562e-06	5.84951e-06	12	CAV1/COL1A1/COL1A2/COL3A1/COL5A1/EGFR/EHD2/FAP/FN1/LOX/POSTN/SERPINE1
positive regulation of cell motility	11/46	540/17910	8.66722e-08	8.90556e-06	6.34075e-06	11	AKAP12/CAV1/COL1A1/EGFR/FN1/POSTN/SERPINE1/SNAI2/SRPX2/SYDE1/TWIST2
endodermal cell differentiation	5/46	45/17910	1.01092e-07	9.89253e-06	7.04347e-06	5	COL12A1/COL4A2/COL5A1/FN1/MMP2
positive regulation of cellular component movement	11/46	555/17910	1.14302e-07	1.05445e-05	7.50769e-06	11	AKAP12/CAV1/COL1A1/EGFR/FN1/POSTN/SERPINE1/SNAI2/SRPX2/SYDE1/TWIST2
tissue development	19/46	1964/17910	1.18017e-07	1.05445e-05	7.50769e-06	19	ALDH1A3/CAV1/COL12A1/COL1A1/COL1A2/COL3A1/COL4A2/COL5A1/EGFR/FN1/LOX/LUM/MMP2/PALLD/POSTN/SERPINE1/SNAI2/TAGLN/TGFBI
response to growth factor	12/46	704/17910	1.41077e-07	1.20797e-05	8.60076e-06	12	CAV1/COL1A1/COL1A2/COL3A1/COL4A2/EGFR/FBN1/LOX/LTBP2/LUM/POSTN/SNAI2
positive regulation of locomotion	11/46	570/17910	1.49508e-07	1.22896e-05	8.75016e-06	11	AKAP12/CAV1/COL1A1/EGFR/FN1/POSTN/SERPINE1/SNAI2/SRPX2/SYDE1/TWIST2
endoderm formation	5/46	50/17910	1.73646e-07	1.37247e-05	9.77198e-06	5	COL12A1/COL4A2/COL5A1/FN1/MMP2
locomotion	18/46	1835/17910	2.40896e-07	1.83348e-05	1.30544e-05	18	AKAP12/CAV1/COL1A1/COL1A2/COL3A1/COL5A1/EGFR/FAP/FN1/IGFBP3/LOX/PALLD/POSTN/SERPINE1/SNAI2/SRPX2/SYDE1/TWIST2
regulation of cell migration	13/46	906/17910	2.79789e-07	2.05345e-05	1.46205e-05	13	AKAP12/CAV1/COL1A1/COL3A1/EGFR/FN1/IGFBP3/POSTN/SERPINE1/SNAI2/SRPX2/SYDE1/TWIST2
cellular response to endogenous stimulus	15/46	1305/17910	4.74142e-07	3.35987e-05	2.39222e-05	15	AKR1B1/CAV1/COL1A1/COL1A2/COL3A1/COL4A2/EGFR/FBN1/FHL2/IGFBP7/LOX/LTBP2/MMP2/POSTN/SNAI2
regulation of cell motility	13/46	966/17910	5.81776e-07	3.98517e-05	2.83743e-05	13	AKAP12/CAV1/COL1A1/COL3A1/EGFR/FN1/IGFBP3/POSTN/SERPINE1/SNAI2/SRPX2/SYDE1/TWIST2
cellular response to amino acid stimulus	5/46	64/17910	6.08396e-07	4.03307e-05	2.87154e-05	5	COL1A1/COL1A2/COL3A1/EGFR/MMP2
blood vessel morphogenesis	11/46	670/17910	7.47222e-07	4.79857e-05	3.41657e-05	11	ANPEP/CAV1/COL3A1/COL4A2/FAP/FN1/LOX/MMP2/SERPINE1/SRPX2/TGFBI
cellular response to growth factor stimulus	11/46	674/17910	7.92326e-07	4.93403e-05	3.51302e-05	11	CAV1/COL1A1/COL1A2/COL3A1/COL4A2/EGFR/FBN1/LOX/LTBP2/POSTN/SNAI2
movement of cell or subcellular component	18/46	2012/17910	9.53665e-07	5.76406e-05	4.10401e-05	18	AKAP12/CAV1/COL1A1/COL1A2/COL3A1/COL5A1/EGFR/FAP/FN1/IGFBP3/LOX/PALLD/POSTN/SERPINE1/SNAI2/SRPX2/SYDE1/TWIST2
endoderm development	5/46	73/17910	1.17813e-06	6.91728e-05	4.9251e-05	5	COL12A1/COL4A2/COL5A1/FN1/MMP2
regulation of locomotion	13/46	1035/17910	1.26785e-06	7.23733e-05	5.15297e-05	13	AKAP12/CAV1/COL1A1/COL3A1/EGFR/FN1/IGFBP3/POSTN/SERPINE1/SNAI2/SRPX2/SYDE1/TWIST2
regulation of cellular component movement	13/46	1046/17910	1.42741e-06	7.92793e-05	5.64468e-05	13	AKAP12/CAV1/COL1A1/COL3A1/EGFR/FN1/IGFBP3/POSTN/SERPINE1/SNAI2/SRPX2/SYDE1/TWIST2
tube morphogenesis	12/46	905/17910	2.03838e-06	0.000110233	7.84861e-05	12	ANPEP/CAV1/COL3A1/COL4A2/EGFR/FAP/FN1/LOX/MMP2/SERPINE1/SRPX2/TGFBI
response to organic substance	22/46	3138/17910	2.17814e-06	0.000114771	8.17169e-05	22	AKAP12/AKR1B1/CAV1/COL1A1/COL1A2/COL3A1/COL4A2/EGFR/FBN1/FHL2/FN1/GNG12/IGFBP7/LOX/LTBP2/LUM/MMP2/NNMT/OSMR/POSTN/SERPINE1/SNAI2
tube development	13/46	1093/17910	2.33083e-06	0.000119746	8.52593e-05	13	AKR1B1/ANPEP/CAV1/COL3A1/COL4A2/EGFR/FAP/FN1/LOX/MMP2/SERPINE1/SRPX2/TGFBI
skeletal system development	9/46	479/17910	2.96782e-06	0.000148753	0.000105912	9	COL1A1/COL1A2/COL3A1/FBN1/LOX/LUM/MMP2/SNAI2/TGFBI
response to endogenous stimulus	15/46	1560/17910	4.48923e-06	0.000219652	0.000156392	15	AKR1B1/CAV1/COL1A1/COL1A2/COL3A1/COL4A2/EGFR/FBN1/FHL2/IGFBP7/LOX/LTBP2/MMP2/POSTN/SNAI2
ossification	8/46	388/17910	5.7328e-06	0.000273975	0.00019507	8	COL1A1/COL1A2/EGFR/IGFBP3/LOX/MMP2/SNAI2/TWIST2
collagen metabolic process	5/46	102/17910	6.18121e-06	0.00028869	0.000205547	5	COL1A1/COL1A2/COL5A1/FAP/MMP2
transforming growth factor beta receptor signaling pathway	6/46	184/17910	7.21519e-06	0.000324419	0.000230986	6	CAV1/COL1A2/COL3A1/FBN1/LOX/LTBP2
cellular response to organic substance	19/46	2564/17910	7.26193e-06	0.000324419	0.000230986	19	AKAP12/AKR1B1/CAV1/COL1A1/COL1A2/COL3A1/COL4A2/EGFR/FBN1/FHL2/FN1/IGFBP7/LOX/LTBP2/MMP2/OSMR/POSTN/SERPINE1/SNAI2
response to amino acid	5/46	106/17910	7.46347e-06	0.000326328	0.000232346	5	COL1A1/COL1A2/COL3A1/EGFR/MMP2
supramolecular fiber organization	9/46	553/17910	9.49729e-06	0.000406603	0.000289501	9	COL12A1/COL1A1/COL1A2/COL3A1/COL5A1/LOX/LTBP2/LUM/S100A10
response to lipid	11/46	883/17910	1.07165e-05	0.000449437	0.000319999	11	AKAP12/CAV1/COL1A1/EGFR/FHL2/GNG12/IGFBP7/LOX/POSTN/SERPINE1/SNAI2
system development	26/46	4670/17910	1.15293e-05	0.000473854	0.000337383	26	AKR1B1/ALDH1A3/ANPEP/CAV1/COL1A1/COL1A2/COL3A1/COL4A2/COL5A1/COL6A3/EGFR/FAP/FBN1/FN1/GNG12/LOX/LUM/MMP2/NNMT/PALLD/POSTN/SERPINE1/SNAI2/SRPX2/TAGLN/TGFBI
formation of primary germ layer	5/46	117/17910	1.20832e-05	0.000486884	0.000346661	5	COL12A1/COL4A2/COL5A1/FN1/MMP2
angiogenesis	9/46	576/17910	1.31554e-05	0.000519893	0.000370163	9	ANPEP/CAV1/COL4A2/FAP/FN1/MMP2/SERPINE1/SRPX2/TGFBI
response to acid chemical	7/46	330/17910	1.95328e-05	0.000757356	0.000539237	7	AKR1B1/COL1A1/COL1A2/COL3A1/EGFR/IGFBP7/MMP2
blood coagulation	7/46	331/17910	1.99165e-05	0.000757935	0.000539649	7	CAV1/COL1A1/COL1A2/COL3A1/EHD2/FAP/SERPINE1
response to oxygen-containing compound	14/46	1551/17910	2.12703e-05	0.000794737	0.000565852	14	AKAP12/AKR1B1/CAV1/COL1A1/COL1A2/COL3A1/EGFR/FBN1/GNG12/IGFBP7/MMP2/POSTN/SERPINE1/SNAI2
hemostasis	7/46	336/17910	2.19302e-05	0.000804759	0.000572988	7	CAV1/COL1A1/COL1A2/COL3A1/EHD2/FAP/SERPINE1
coagulation	7/46	337/17910	2.23524e-05	0.000805864	0.000573775	7	CAV1/COL1A1/COL1A2/COL3A1/EHD2/FAP/SERPINE1
cell differentiation	23/46	3923/17910	2.50169e-05	0.000886374	0.000631098	23	ANPEP/CAV1/COL12A1/COL1A1/COL3A1/COL4A2/COL5A1/EGFR/EHD2/FBN1/FN1/IGFBP3/LOX/MMP2/PALLD/POSTN/RAI14/S100A10/SERPINE1/SNAI2/TAGLN/TGFBI/TWIST2
regulation of cell differentiation	15/46	1808/17910	2.68056e-05	0.000933653	0.00066476	15	CAV1/COL1A1/COL3A1/COL5A1/EGFR/EHD2/FBN1/FN1/IGFBP3/LOX/POSTN/S100A10/SERPINE1/SNAI2/TWIST2
animal organ morphogenesis	11/46	989/17910	3.08368e-05	0.00105616	0.000751985	11	ALDH1A3/CAV1/COL1A1/COL1A2/COL3A1/COL5A1/EGFR/FBN1/MMP2/SERPINE1/SNAI2
animal organ development	21/46	3403/17910	3.36295e-05	0.00113293	0.000806644	21	AKR1B1/ALDH1A3/CAV1/COL1A1/COL1A2/COL3A1/COL5A1/COL6A3/EGFR/FBN1/FN1/GNG12/LOX/LUM/MMP2/NNMT/PALLD/SERPINE1/SNAI2/TAGLN/TGFBI
connective tissue development	6/46	243/17910	3.48774e-05	0.00115087	0.000819416	6	COL1A1/COL5A1/LOX/LUM/SNAI2/TGFBI
regulation of body fluid levels	8/46	499/17910	3.52821e-05	0.00115087	0.000819416	8	AKR1B1/CAV1/COL1A1/COL1A2/COL3A1/EHD2/FAP/SERPINE1
regulation of developmental process	18/46	2598/17910	3.6426e-05	0.00116962	0.000832766	18	CAV1/COL1A1/COL3A1/COL4A2/COL5A1/EGFR/EHD2/FBN1/FN1/IGFBP3/LOX/POSTN/S100A10/SERPINE1/SNAI2/SRPX2/SYDE1/TWIST2
cellular developmental process	23/46	4088/17910	5.0166e-05	0.00158602	0.00112924	23	ANPEP/CAV1/COL12A1/COL1A1/COL3A1/COL4A2/COL5A1/EGFR/EHD2/FBN1/FN1/IGFBP3/LOX/MMP2/PALLD/POSTN/RAI14/S100A10/SERPINE1/SNAI2/TAGLN/TGFBI/TWIST2
cellular response to vitamin	3/46	32/17910	7.4647e-05	0.00232423	0.00165485	3	COL1A1/POSTN/SNAI2
cellular response to organonitrogen compound	8/46	559/17910	7.84973e-05	0.00240764	0.00171424	8	AKR1B1/CAV1/COL1A1/COL1A2/COL3A1/EGFR/FBN1/MMP2
response to chemical	24/46	4520/17910	8.03554e-05	0.00242839	0.00172901	24	AKAP12/AKR1B1/CAV1/COL1A1/COL1A2/COL3A1/COL4A2/EGFR/FBN1/FHL2/FN1/GNG12/IGFBP7/LOX/LTBP2/LUM/MMP2/NNMT/OSMR/POSTN/S100A10/S100A16/SERPINE1/SNAI2
peptide cross-linking	3/46	34/17910	8.97346e-05	0.00265173	0.00188803	3	BGN/COL3A1/FN1
gastrulation	5/46	178/17910	9.03266e-05	0.00265173	0.00188803	5	COL12A1/COL4A2/COL5A1/FN1/MMP2
intramembranous ossification	2/46	6/17910	9.61718e-05	0.0027449	0.00195437	2	COL1A1/MMP2
direct ossification	2/46	6/17910	9.61718e-05	0.0027449	0.00195437	2	COL1A1/MMP2
response to vitamin	4/46	95/17910	0.000102199	0.00287698	0.00204841	4	COL1A1/EGFR/POSTN/SNAI2
cellular response to chemical stimulus	19/46	3100/17910	0.000111249	0.00308942	0.00219967	19	AKAP12/AKR1B1/CAV1/COL1A1/COL1A2/COL3A1/COL4A2/EGFR/FBN1/FHL2/FN1/IGFBP7/LOX/LTBP2/MMP2/OSMR/POSTN/SERPINE1/SNAI2
regulation of multicellular organismal process	19/46	3144/17910	0.000135125	0.00370242	0.00263612	19	AKAP12/CAV1/COL1A1/COL3A1/COL4A2/COL5A1/EGFR/FAP/FBN1/FN1/IGF2BP2/LOX/LUM/POSTN/SERPINE1/SNAI2/SRPX2/SYDE1/TWIST2
embryo development	10/46	968/17910	0.000139595	0.00377457	0.00268749	10	ALDH1A3/COL12A1/COL1A1/COL4A2/COL5A1/EGFR/FBN1/FN1/MMP2/TM4SF1
cellular response to acid chemical	5/46	199/17910	0.000152478	0.00406939	0.0028974	5	COL1A1/COL1A2/COL3A1/EGFR/MMP2
regulation of cell-substrate adhesion	5/46	201/17910	0.000159767	0.00418132	0.0029771	5	COL1A1/FN1/POSTN/S100A10/SERPINE1
cellular response to nitrogen compound	8/46	620/17910	0.000160742	0.00418132	0.0029771	8	AKR1B1/CAV1/COL1A1/COL1A2/COL3A1/EGFR/FBN1/MMP2
cell-substrate adhesion	6/46	322/17910	0.000164754	0.00423211	0.00301326	6	COL1A1/COL3A1/FN1/POSTN/S100A10/SERPINE1
transmembrane receptor protein serine/threonine kinase signaling pathway	6/46	323/17910	0.00016755	0.0042508	0.00302657	6	CAV1/COL1A2/COL3A1/FBN1/LOX/LTBP2
cellular response to epidermal growth factor stimulus	3/46	43/17910	0.000182092	0.00456341	0.00324915	3	COL1A1/EGFR/SNAI2
negative regulation of developmental process	10/46	1017/17910	0.000208961	0.00517368	0.00368366	10	CAV1/COL3A1/COL4A2/COL5A1/EGFR/FBN1/POSTN/SERPINE1/SNAI2/TWIST2
cell-matrix adhesion	5/46	214/17910	0.000213868	0.00523213	0.00372527	5	COL3A1/FN1/POSTN/S100A10/SERPINE1
face development	3/46	46/17910	0.000222778	0.00538598	0.00383481	3	ALDH1A3/COL1A1/MMP2
skin morphogenesis	2/46	9/17910	0.000229681	0.0054883	0.00390767	2	COL1A1/COL1A2
response to epidermal growth factor	3/46	47/17910	0.00023754	0.00561086	0.00399493	3	COL1A1/EGFR/SNAI2
regulation of cell adhesion	8/46	659/17910	0.000243661	0.00569004	0.00405131	8	CAV1/COL1A1/FN1/POSTN/S100A10/SERPINE1/SNAI2/TGFBI
osteoblast differentiation	5/46	222/17910	0.00025349	0.00585306	0.00416738	5	COL1A1/IGFBP3/LOX/SNAI2/TWIST2
negative regulation of cell adhesion mediated by integrin	2/46	10/17910	0.000286631	0.00647283	0.00460865	2	SERPINE1/SNAI2
bone trabecula formation	2/46	10/17910	0.000286631	0.00647283	0.00460865	2	COL1A1/MMP2
cellular response to oxygen-containing compound	10/46	1068/17910	0.000310134	0.00692746	0.00493234	10	AKR1B1/CAV1/COL1A1/COL1A2/COL3A1/EGFR/FBN1/MMP2/SERPINE1/SNAI2
embryo implantation	3/46	52/17910	0.000320857	0.00708991	0.00504801	3	IGFBP7/MMP2/SYDE1
regulation of apoptotic process	12/46	1512/17910	0.000324795	0.00710058	0.00505561	12	AKAP12/AKR1B1/ALDH1A3/CAV1/EGFR/FAP/FHL2/IGFBP3/LOX/SERPINE1/SNAI2/TWIST2
response to organic cyclic compound	9/46	878/17910	0.000336339	0.00727555	0.00518019	9	CAV1/COL1A1/EGFR/FHL2/IGFBP7/LOX/LUM/POSTN/SNAI2
response to steroid hormone	6/46	374/17910	0.000368474	0.00788765	0.005616	6	CAV1/COL1A1/EGFR/FHL2/IGFBP7/LOX
regulation of programmed cell death	12/46	1539/17910	0.000382245	0.00809808	0.00576582	12	AKAP12/AKR1B1/ALDH1A3/CAV1/EGFR/FAP/FHL2/IGFBP3/LOX/SERPINE1/SNAI2/TWIST2
membrane raft assembly	2/46	12/17910	0.000419018	0.00878656	0.00625602	2	CAV1/S100A10
negative regulation of cell differentiation	8/46	725/17910	0.000462497	0.00960031	0.00683541	8	CAV1/COL3A1/COL5A1/EGFR/FBN1/POSTN/SNAI2/TWIST2
response to hormone	9/46	919/17910	0.000469852	0.00965545	0.00687467	9	AKR1B1/CAV1/COL1A1/EGFR/FBN1/FHL2/IGFBP7/LOX/POSTN
response to external stimulus	15/46	2331/17910	0.000482283	0.00976903	0.00695554	15	AKAP12/ALDH1A3/C1R/CAV1/CFH/COL1A1/COL3A1/EGFR/FAP/GNG12/LOX/OSMR/POSTN/SERPINE1/SNAI2
regulation of fibrinolysis	2/46	13/17910	0.000494394	0.00976903	0.00695554	2	FAP/SERPINE1
bone trabecula morphogenesis	2/46	13/17910	0.000494394	0.00976903	0.00695554	2	COL1A1/MMP2
protein heterotrimerization	2/46	13/17910	0.000494394	0.00976903	0.00695554	2	COL1A1/COL1A2
cell adhesion mediated by integrin	3/46	61/17910	0.000514144	0.0100625	0.00716451	3	FBN1/SERPINE1/SNAI2
response to organonitrogen compound	9/46	932/17910	0.000520372	0.0100883	0.00718289	9	AKR1B1/CAV1/COL1A1/COL1A2/COL3A1/EGFR/FBN1/MMP2/NNMT
embryonic morphogenesis	7/46	565/17910	0.00055084	0.0105792	0.00753239	7	ALDH1A3/COL12A1/COL4A2/COL5A1/FBN1/FN1/MMP2
skin development	6/46	412/17910	0.000614456	0.0116917	0.0083245	6	COL1A1/COL1A2/COL3A1/COL5A1/EGFR/PALLD
response to cytokine	10/46	1167/17910	0.000625909	0.0117896	0.00839421	10	AKAP12/CAV1/COL1A1/COL1A2/COL3A1/FN1/LOX/MMP2/OSMR/POSTN
negative regulation of cell adhesion	5/46	271/17910	0.000631076	0.0117896	0.00839421	5	COL1A1/POSTN/SERPINE1/SNAI2/TGFBI
negative regulation of cell-substrate adhesion	3/46	67/17910	0.000677031	0.0125342	0.00892436	3	COL1A1/POSTN/SERPINE1
enzyme linked receptor protein signaling pathway	9/46	968/17910	0.000684197	0.0125538	0.00893829	9	CAV1/COL1A2/COL3A1/EGFR/FBN1/IGFBP3/LOX/LTBP2/MMP2
regulation of cell death	12/46	1659/17910	0.000754477	0.0136209	0.0096981	12	AKAP12/AKR1B1/ALDH1A3/CAV1/EGFR/FAP/FHL2/IGFBP3/LOX/SERPINE1/SNAI2/TWIST2
apoptotic process	13/46	1907/17910	0.000755614	0.0136209	0.0096981	13	AKAP12/AKR1B1/ALDH1A3/CAV1/EGFR/EVA1A/FAP/FHL2/IGFBP3/LOX/SERPINE1/SNAI2/TWIST2
cellular response to nutrient	3/46	71/17910	0.000801986	0.0143311	0.0102038	3	COL1A1/POSTN/SNAI2
negative regulation of anoikis	2/46	17/17910	0.000856397	0.0151715	0.0108021	2	CAV1/SNAI2
response to nitrogen compound	9/46	1006/17910	0.000900979	0.0157559	0.0112182	9	AKR1B1/CAV1/COL1A1/COL1A2/COL3A1/EGFR/FBN1/MMP2/NNMT
regulation of blood coagulation	3/46	74/17910	0.000904716	0.0157559	0.0112182	3	CAV1/FAP/SERPINE1
regulation of hemostasis	3/46	75/17910	0.000940725	0.0162453	0.0115666	3	CAV1/FAP/SERPINE1
peptidyl-tyrosine autophosphorylation	2/46	18/17910	0.000961873	0.0164721	0.0117281	2	CAV1/EGFR
regulation of smooth muscle cell proliferation	4/46	172/17910	0.000978722	0.0166221	0.0118349	4	AKR1B1/EGFR/IGFBP3/MMP2
smooth muscle cell proliferation	4/46	174/17910	0.00102164	0.0172088	0.0122526	4	AKR1B1/EGFR/IGFBP3/MMP2
regulation of coagulation	3/46	79/17910	0.00109382	0.0182748	0.0130116	3	CAV1/FAP/SERPINE1
cartilage development	4/46	182/17910	0.00120661	0.0199967	0.0142376	4	COL1A1/LUM/SNAI2/TGFBI
muscle structure development	7/46	647/17910	0.00122048	0.0200646	0.014286	7	CAV1/COL3A1/COL6A3/EHD2/IGFBP3/LOX/TAGLN
negative regulation of multicellular organismal process	10/46	1276/17910	0.00124636	0.0203276	0.0144732	10	COL3A1/COL4A2/COL5A1/EGFR/FAP/FBN1/FN1/SERPINE1/SNAI2/TWIST2
response to hyperoxia	2/46	21/17910	0.00131376	0.021092	0.0150175	2	CAV1/COL1A1
regulation of bone development	2/46	21/17910	0.00131376	0.021092	0.0150175	2	FBN1/LOX
regulation of smooth muscle cell migration	3/46	85/17910	0.00135158	0.021531	0.01533	3	IGFBP3/POSTN/SERPINE1
substrate adhesion-dependent cell spreading	3/46	86/17910	0.00139793	0.022098	0.0157337	3	FN1/POSTN/S100A10
response to ketone	4/46	191/17910	0.00144147	0.0226124	0.0161	4	AKR1B1/CAV1/EGFR/IGFBP7
programmed cell death	13/46	2049/17910	0.00148034	0.0230462	0.0164089	13	AKAP12/AKR1B1/ALDH1A3/CAV1/EGFR/EVA1A/FAP/FHL2/IGFBP3/LOX/SERPINE1/SNAI2/TWIST2
female pregnancy	4/46	193/17910	0.0014977	0.0231411	0.0164765	4	AKR1B1/IGFBP7/MMP2/SYDE1
cellular response to cytokine stimulus	9/46	1084/17910	0.00152337	0.0233621	0.0166338	9	AKAP12/CAV1/COL1A1/COL1A2/FN1/LOX/MMP2/OSMR/POSTN
regulation of response to external stimulus	8/46	873/17910	0.00154822	0.0235674	0.0167799	8	C1R/CAV1/CFH/EGFR/FAP/OSMR/SERPINE1/SNAI2
membrane raft organization	2/46	23/17910	0.0015776	0.023838	0.0169726	2	CAV1/S100A10
regulation of cell junction assembly	3/46	90/17910	0.00159328	0.0238992	0.0170162	3	CAV1/S100A10/SNAI2
regulation of cellular component organization	14/46	2340/17910	0.00163575	0.0241411	0.0171884	14	CAV1/COL5A1/EGFR/EHD2/FAP/FN1/IGFBP3/IGFBP7/POSTN/S100A10/SERPINE1/SNAI2/SRPX2/SYDE1
plasma membrane organization	3/46	91/17910	0.00164465	0.0241411	0.0171884	3	CAV1/COL5A1/EHD2
smooth muscle cell migration	3/46	91/17910	0.00164465	0.0241411	0.0171884	3	IGFBP3/POSTN/SERPINE1
regulation of multicellular organismal development	13/46	2077/17910	0.001677	0.0243512	0.017338	13	CAV1/COL1A1/COL3A1/COL4A2/COL5A1/EGFR/FBN1/FN1/LOX/SERPINE1/SNAI2/SRPX2/SYDE1
response to mechanical stimulus	4/46	200/17910	0.00170657	0.0243512	0.017338	4	COL1A1/COL3A1/EGFR/POSTN
regulation of anatomical structure morphogenesis	9/46	1102/17910	0.00170772	0.0243512	0.017338	9	COL4A2/COL5A1/EHD2/FN1/POSTN/S100A10/SERPINE1/SNAI2/SRPX2
trabecula formation	2/46	24/17910	0.00171821	0.0243512	0.017338	2	COL1A1/MMP2
regulation of anoikis	2/46	24/17910	0.00171821	0.0243512	0.017338	2	CAV1/SNAI2
response to stress	19/46	3822/17910	0.00174027	0.0244948	0.0174403	19	AKR1B1/C1R/CAV1/CFH/COL1A1/COL1A2/COL3A1/COL5A1/EGFR/EHD2/FAP/FN1/IGFBP7/LOX/MMP2/OSMR/POSTN/SERPINE1/SNAI2
fibrinolysis	2/46	25/17910	0.00186457	0.026066	0.0185589	2	FAP/SERPINE1
regulation of cytokine production	7/46	698/17910	0.00188611	0.0261888	0.0186464	7	AKAP12/FN1/IGF2BP2/LUM/POSTN/SERPINE1/SNAI2
diterpenoid metabolic process	3/46	97/17910	0.00197471	0.027235	0.0193913	3	AKR1B1/ALDH1A3/EGFR
positive regulation of vasoconstriction	2/46	27/17910	0.00217444	0.0296812	0.021133	2	CAV1/EGFR
cell junction assembly	4/46	214/17910	0.00218366	0.0296812	0.021133	4	CAV1/FN1/S100A10/SNAI2
positive regulation of smooth muscle cell proliferation	3/46	101/17910	0.00221608	0.0296812	0.021133	3	AKR1B1/EGFR/MMP2
response to nutrient	4/46	215/17910	0.00222092	0.0296812	0.021133	4	COL1A1/EGFR/POSTN/SNAI2
post-translational protein modification	5/46	360/17910	0.00222428	0.0296812	0.021133	5	EVA1A/FBN1/FN1/IGFBP3/IGFBP7
response to increased oxygen levels	2/46	28/17910	0.00233788	0.0306722	0.0218386	2	CAV1/COL1A1
extracellular matrix assembly	2/46	28/17910	0.00233788	0.0306722	0.0218386	2	COL1A2/LOX
muscle cell migration	3/46	103/17910	0.00234333	0.0306722	0.0218386	3	IGFBP3/POSTN/SERPINE1
acute inflammatory response	4/46	220/17910	0.0024138	0.0313947	0.022353	4	C1R/CFH/FN1/OSMR
substrate-dependent cell migration	2/46	29/17910	0.00250696	0.0324013	0.0230697	2	FN1/SNAI2
terpenoid metabolic process	3/46	106/17910	0.00254257	0.0326562	0.0232511	3	AKR1B1/ALDH1A3/EGFR
cell death	13/46	2178/17910	0.00257843	0.032911	0.0234326	13	AKAP12/AKR1B1/ALDH1A3/CAV1/EGFR/EVA1A/FAP/FHL2/IGFBP3/LOX/SERPINE1/SNAI2/TWIST2
multi-multicellular organism process	4/46	225/17910	0.00261795	0.0332091	0.0236449	4	AKR1B1/IGFBP7/MMP2/SYDE1
regulation of response to stimulus	20/46	4275/17910	0.00264469	0.0333426	0.0237399	20	AKAP12/AKR1B1/C1R/CAV1/CFH/COL1A1/COL1A2/COL3A1/EGFR/FAP/FBN1/FHL2/FN1/IGFBP3/LOX/OSMR/POSTN/SERPINE1/SNAI2/SYDE1
face morphogenesis	2/46	30/17910	0.00268165	0.0336024	0.0239249	2	COL1A1/MMP2
heart development	6/46	556/17910	0.00284187	0.0353942	0.0252006	6	COL3A1/COL5A1/EGFR/FBN1/LOX/SNAI2
retinol metabolic process	2/46	31/17910	0.00286192	0.0354292	0.0252255	2	AKR1B1/ALDH1A3
response to abiotic stimulus	9/46	1191/17910	0.00290281	0.0357202	0.0254328	9	AKAP12/AKR1B1/CAV1/COL1A1/COL3A1/EGFR/IGFBP7/POSTN/SNAI2
cerebral cortex development	3/46	112/17910	0.00297181	0.0363516	0.0258823	3	COL3A1/EGFR/GNG12
membrane assembly	2/46	32/17910	0.00304774	0.0370597	0.0263865	2	CAV1/S100A10
cytokine production	7/46	765/17910	0.00315714	0.0381642	0.0271729	7	AKAP12/FN1/IGF2BP2/LUM/POSTN/SERPINE1/SNAI2
regulation of transforming growth factor beta receptor signaling pathway	3/46	115/17910	0.00320214	0.0384757	0.0273947	3	CAV1/FBN1/LOX
embryonic eye morphogenesis	2/46	33/17910	0.00323908	0.0384757	0.0273947	2	ALDH1A3/FBN1
positive regulation of cell junction assembly	2/46	33/17910	0.00323908	0.0384757	0.0273947	2	CAV1/S100A10
gland morphogenesis	3/46	116/17910	0.00328128	0.0387531	0.0275922	3	CAV1/EGFR/SNAI2
regulation of cell-matrix adhesion	3/46	117/17910	0.00336162	0.0392508	0.0279465	3	POSTN/S100A10/SERPINE1
regulation of cellular response to transforming growth factor beta stimulus	3/46	117/17910	0.00336162	0.0392508	0.0279465	3	CAV1/FBN1/LOX
salivary gland morphogenesis	2/46	34/17910	0.00343591	0.0396209	0.02821	2	EGFR/SNAI2
anoikis	2/46	34/17910	0.00343591	0.0396209	0.02821	2	CAV1/SNAI2
muscle cell proliferation	4/46	243/17910	0.00345116	0.0396209	0.02821	4	AKR1B1/EGFR/IGFBP3/MMP2
cell surface receptor signaling pathway	15/46	2831/17910	0.0035973	0.0408078	0.0290551	15	CAV1/COL1A1/COL1A2/COL3A1/EGFR/FBN1/FN1/IGFBP3/LOX/LTBP2/MMP2/OSMR/POSTN/SERPINE1/SNAI2
telencephalon development	4/46	246/17910	0.00360568	0.0408078	0.0290551	4	ALDH1A3/COL3A1/EGFR/GNG12
muscle organ development	5/46	403/17910	0.00361412	0.0408078	0.0290551	5	CAV1/COL3A1/COL6A3/LOX/TAGLN
head morphogenesis	2/46	35/17910	0.00363821	0.0408553	0.0290889	2	COL1A1/MMP2
isoprenoid metabolic process	3/46	121/17910	0.00369503	0.0410448	0.0292239	3	AKR1B1/ALDH1A3/EGFR
viral entry into host cell	3/46	121/17910	0.00369503	0.0410448	0.0292239	3	ANPEP/CAV1/EGFR
negative regulation of smooth muscle cell migration	2/46	37/17910	0.00405909	0.0443693	0.0315909	2	IGFBP3/SERPINE1
collagen catabolic process	2/46	37/17910	0.00405909	0.0443693	0.0315909	2	FAP/MMP2
membrane biogenesis	2/46	37/17910	0.00405909	0.0443693	0.0315909	2	CAV1/S100A10
odontogenesis	3/46	126/17910	0.00413933	0.0447701	0.0318763	3	COL1A1/COL1A2/SERPINE1
response to calcium ion	3/46	126/17910	0.00413933	0.0447701	0.0318763	3	CAV1/EGFR/S100A16
salivary gland development	2/46	38/17910	0.00427762	0.0460236	0.0327688	2	EGFR/SNAI2
response to estradiol	3/46	128/17910	0.00432576	0.0460592	0.0327941	3	COL1A1/EGFR/POSTN
protein heterooligomerization	3/46	128/17910	0.00432576	0.0460592	0.0327941	3	COL1A1/COL1A2/S100A10
epithelial cell proliferation	5/46	425/17910	0.00452725	0.0479562	0.0341448	5	CAV1/EGFR/FAP/IGFBP3/SNAI2
regulation of canonical Wnt signaling pathway	4/46	264/17910	0.00463285	0.0488231	0.034762	4	CAV1/COL1A1/EGFR/SNAI2
entry into host cell	3/46	134/17910	0.0049154	0.0507595	0.0361407	3	ANPEP/CAV1/EGFR
entry into host	3/46	134/17910	0.0049154	0.0507595	0.0361407	3	ANPEP/CAV1/EGFR
entry into cell of other organism involved in symbiotic interaction	3/46	134/17910	0.0049154	0.0507595	0.0361407	3	ANPEP/CAV1/EGFR
entry into other organism involved in symbiotic interaction	3/46	134/17910	0.0049154	0.0507595	0.0361407	3	ANPEP/CAV1/EGFR
positive regulation of canonical Wnt signaling pathway	3/46	135/17910	0.00501816	0.0515616	0.0367118	3	CAV1/COL1A1/EGFR
negative regulation of cell-matrix adhesion	2/46	42/17910	0.00520499	0.0532152	0.0378891	2	POSTN/SERPINE1
protein localization to cell periphery	4/46	276/17910	0.00541767	0.0551154	0.0392421	4	CAV1/EGFR/EHD2/S100A10
cell junction organization	4/46	277/17910	0.00548684	0.0555442	0.0395474	4	CAV1/FN1/S100A10/SNAI2
ameboidal-type cell migration	5/46	446/17910	0.00554284	0.055836	0.0397551	5	AKAP12/FAP/FN1/SRPX2/SYDE1
regulation of wound healing	3/46	143/17910	0.00588712	0.0590148	0.0420185	3	CAV1/FAP/SERPINE1
regulation of cell adhesion mediated by integrin	2/46	45/17910	0.00595567	0.0594121	0.0423014	2	SERPINE1/SNAI2
regulation of localization	14/46	2688/17910	0.00599213	0.0594871	0.0423548	14	AKAP12/CAV1/COL1A1/COL3A1/EGFR/EHD2/FN1/IGFBP3/POSTN/SERPINE1/SNAI2/SRPX2/SYDE1/TWIST2
eye morphogenesis	3/46	145/17910	0.00611756	0.0604403	0.0430334	3	ALDH1A3/COL5A1/FBN1
zymogen activation	2/46	46/17910	0.00621625	0.0611215	0.0435185	2	C1R/SERPINE1
trabecula morphogenesis	2/46	47/17910	0.00648197	0.0634307	0.0451626	2	COL1A1/MMP2
cell growth	5/46	466/17910	0.00665156	0.063945	0.0455288	5	EGFR/FN1/IGFBP3/IGFBP7/POSTN
leukocyte migration	5/46	467/17910	0.00671081	0.063945	0.0455288	5	CAV1/COL1A1/COL1A2/FN1/SERPINE1
body morphogenesis	2/46	48/17910	0.0067528	0.063945	0.0455288	2	COL1A1/MMP2
sulfur compound catabolic process	2/46	48/17910	0.0067528	0.063945	0.0455288	2	BGN/LUM
regulation of extrinsic apoptotic signaling pathway	3/46	151/17910	0.00684107	0.063945	0.0455288	3	CAV1/SERPINE1/SNAI2
platelet activation	3/46	152/17910	0.00696639	0.063945	0.0455288	3	COL1A1/COL1A2/COL3A1
negative regulation of blood coagulation	2/46	49/17910	0.00702871	0.063945	0.0455288	2	FAP/SERPINE1
exocrine system development	2/46	49/17910	0.00702871	0.063945	0.0455288	2	EGFR/SNAI2
positive regulation of inflammatory response	3/46	153/17910	0.00709307	0.063945	0.0455288	3	EGFR/OSMR/SERPINE1
regulation of biological quality	17/46	3661/17910	0.00715486	0.063945	0.0455288	17	AKAP12/AKR1B1/ALDH1A3/CAV1/COL1A1/COL1A2/COL3A1/EGFR/EHD2/FAP/FBN1/FN1/IGF2BP2/LOX/POSTN/SERPINE1/SRPX2
biomineral tissue development	3/46	154/17910	0.00722112	0.063945	0.0455288	3	COL1A1/COL1A2/LOX
negative regulation of hemostasis	2/46	50/17910	0.00730967	0.063945	0.0455288	2	FAP/SERPINE1
response to corticosteroid	3/46	155/17910	0.00735055	0.063945	0.0455288	3	COL1A1/EGFR/IGFBP7
negative regulation of apoptotic process	7/46	894/17910	0.00735778	0.063945	0.0455288	7	AKR1B1/CAV1/EGFR/FHL2/SERPINE1/SNAI2/TWIST2
regulation of inflammatory response	5/46	479/17910	0.00745101	0.063945	0.0455288	5	C1R/CFH/EGFR/OSMR/SERPINE1
positive regulation of developmental process	9/46	1378/17910	0.00755503	0.063945	0.0455288	9	COL1A1/EHD2/FN1/IGFBP3/S100A10/SERPINE1/SNAI2/SRPX2/SYDE1
positive regulation of fibroblast proliferation	2/46	51/17910	0.00759567	0.063945	0.0455288	2	EGFR/FN1
regulation of nitric-oxide synthase activity	2/46	51/17910	0.00759567	0.063945	0.0455288	2	CAV1/EGFR
regulation of substrate adhesion-dependent cell spreading	2/46	51/17910	0.00759567	0.063945	0.0455288	2	POSTN/S100A10
hexitol metabolic process	1/46	3/17910	0.00768585	0.063945	0.0455288	1	AKR1B1
calcium-independent cell-matrix adhesion	1/46	3/17910	0.00768585	0.063945	0.0455288	1	FN1
receptor-mediated endocytosis of virus by host cell	1/46	3/17910	0.00768585	0.063945	0.0455288	1	CAV1
nitric oxide homeostasis	1/46	3/17910	0.00768585	0.063945	0.0455288	1	CAV1
sequestering of BMP in extracellular matrix	1/46	3/17910	0.00768585	0.063945	0.0455288	1	FBN1
response to methylglyoxal	1/46	3/17910	0.00768585	0.063945	0.0455288	1	AKR1B1
olfactory pit development	1/46	3/17910	0.00768585	0.063945	0.0455288	1	ALDH1A3
negative regulation of vascular wound healing	1/46	3/17910	0.00768585	0.063945	0.0455288	1	SERPINE1
inner medullary collecting duct development	1/46	3/17910	0.00768585	0.063945	0.0455288	1	AKR1B1
endocytosis involved in viral entry into host cell	1/46	3/17910	0.00768585	0.063945	0.0455288	1	CAV1
melanocyte proliferation	1/46	3/17910	0.00768585	0.063945	0.0455288	1	FAP
regulation of odontoblast differentiation	1/46	3/17910	0.00768585	0.063945	0.0455288	1	SERPINE1
positive regulation of prolactin secretion	1/46	3/17910	0.00768585	0.063945	0.0455288	1	EGFR
negative regulation of endodermal cell differentiation	1/46	3/17910	0.00768585	0.063945	0.0455288	1	COL5A1
positive regulation of gap junction assembly	1/46	3/17910	0.00768585	0.063945	0.0455288	1	CAV1
regulation of smooth muscle cell-matrix adhesion	1/46	3/17910	0.00768585	0.063945	0.0455288	1	SERPINE1
receptor internalization involved in canonical Wnt signaling pathway	1/46	3/17910	0.00768585	0.063945	0.0455288	1	CAV1
regulation of transforming growth factor-beta secretion	1/46	3/17910	0.00768585	0.063945	0.0455288	1	FN1
regulation of acute inflammatory response	3/46	160/17910	0.00801834	0.0661197	0.0470772	3	C1R/CFH/OSMR
cellular response to abiotic stimulus	4/46	310/17910	0.00811416	0.0661197	0.0470772	4	AKR1B1/COL1A1/EGFR/SNAI2
cellular response to environmental stimulus	4/46	310/17910	0.00811416	0.0661197	0.0470772	4	AKR1B1/COL1A1/EGFR/SNAI2
vascular process in circulatory system	3/46	161/17910	0.00815606	0.0661197	0.0470772	3	AKAP12/CAV1/EGFR
regulation of vasoconstriction	2/46	53/17910	0.00818262	0.0661197	0.0470772	2	CAV1/EGFR
collagen biosynthetic process	2/46	53/17910	0.00818262	0.0661197	0.0470772	2	COL1A1/COL5A1
negative regulation of coagulation	2/46	53/17910	0.00818262	0.0661197	0.0470772	2	FAP/SERPINE1
canonical Wnt signaling pathway	4/46	311/17910	0.00820464	0.0661197	0.0470772	4	CAV1/COL1A1/EGFR/SNAI2
response to peptide	5/46	491/17910	0.00824677	0.0661997	0.0471341	5	AKR1B1/CAV1/COL1A1/FBN1/MMP2
negative regulation of programmed cell death	7/46	916/17910	0.00836514	0.0666435	0.0474501	7	AKR1B1/CAV1/EGFR/FHL2/SERPINE1/SNAI2/TWIST2
multi-organism process	13/46	2496/17910	0.00836692	0.0666435	0.0474501	13	AKAP12/AKR1B1/ANPEP/CAV1/CFH/EGFR/FN1/GNG12/IGFBP7/MMP2/RAI14/SERPINE1/SYDE1
protein trimerization	2/46	54/17910	0.00848354	0.0671839	0.0478349	2	COL1A1/COL1A2
regulation of cell proliferation	10/46	1664/17910	0.00850016	0.0671839	0.0478349	10	AKR1B1/CAV1/EGFR/FAP/FN1/IGFBP3/IGFBP7/MMP2/OSMR/SNAI2
regulation of hydrolase activity	8/46	1160/17910	0.00871919	0.0686511	0.0488795	8	CAV1/COL6A3/EGFR/FN1/IGFBP3/S100A10/SERPINE1/SYDE1
pallium development	3/46	166/17910	0.00886564	0.0695378	0.0495108	3	COL3A1/EGFR/GNG12
cellular response to external stimulus	4/46	320/17910	0.00904907	0.0707066	0.050343	4	COL1A1/EGFR/POSTN/SNAI2
aorta development	2/46	57/17910	0.00941571	0.0722776	0.0514616	2	COL3A1/LOX
positive regulation of Wnt signaling pathway	3/46	170/17910	0.00945867	0.0722776	0.0514616	3	CAV1/COL1A1/EGFR
tissue remodeling	3/46	170/17910	0.00945867	0.0722776	0.0514616	3	BGN/CAV1/EGFR
cell proliferation	11/46	1969/17910	0.00968178	0.0722776	0.0514616	11	AKR1B1/CAV1/EGFR/FAP/FN1/IGFBP3/IGFBP7/MMP2/OSMR/SNAI2/TGFBI
regulation of protein processing	3/46	173/17910	0.00991835	0.0722776	0.0514616	3	C1R/CFH/SERPINE1
regulation of response to wounding	3/46	173/17910	0.00991835	0.0722776	0.0514616	3	CAV1/FAP/SERPINE1
regulation of protein maturation	3/46	175/17910	0.0102319	0.0722776	0.0514616	3	C1R/CFH/SERPINE1
cell migration involved in endocardial cushion formation	1/46	4/17910	0.0102349	0.0722776	0.0514616	1	SNAI2
substrate-dependent cell migration, cell attachment to substrate	1/46	4/17910	0.0102349	0.0722776	0.0514616	1	FN1
negative regulation of cell adhesion involved in substrate-bound cell migration	1/46	4/17910	0.0102349	0.0722776	0.0514616	1	SNAI2
regulation of collagen catabolic process	1/46	4/17910	0.0102349	0.0722776	0.0514616	1	FAP
activation of phospholipase A2 activity	1/46	4/17910	0.0102349	0.0722776	0.0514616	1	EGFR
response to vitamin K	1/46	4/17910	0.0102349	0.0722776	0.0514616	1	POSTN
response to cobalamin	1/46	4/17910	0.0102349	0.0722776	0.0514616	1	EGFR
response to hydroxyisoflavone	1/46	4/17910	0.0102349	0.0722776	0.0514616	1	EGFR
sequestering of TGFbeta in extracellular matrix	1/46	4/17910	0.0102349	0.0722776	0.0514616	1	FBN1
oncostatin-M-mediated signaling pathway	1/46	4/17910	0.0102349	0.0722776	0.0514616	1	OSMR
protein localization to plasma membrane raft	1/46	4/17910	0.0102349	0.0722776	0.0514616	1	CAV1
negative regulation of cell proliferation involved in contact inhibition	1/46	4/17910	0.0102349	0.0722776	0.0514616	1	FAP
positive regulation of cell adhesion molecule production	1/46	4/17910	0.0102349	0.0722776	0.0514616	1	CAV1
Harderian gland development	1/46	4/17910	0.0102349	0.0722776	0.0514616	1	ALDH1A3
caveola assembly	1/46	4/17910	0.0102349	0.0722776	0.0514616	1	CAV1
oligodendrocyte apoptotic process	1/46	4/17910	0.0102349	0.0722776	0.0514616	1	AKAP12
protein localization to basolateral plasma membrane	1/46	4/17910	0.0102349	0.0722776	0.0514616	1	CAV1
regulation of gap junction assembly	1/46	4/17910	0.0102349	0.0722776	0.0514616	1	CAV1
negative regulation of inward rectifier potassium channel activity	1/46	4/17910	0.0102349	0.0722776	0.0514616	1	CAV1
positive regulation of chemokine (C-C motif) ligand 2 secretion	1/46	4/17910	0.0102349	0.0722776	0.0514616	1	POSTN
bone regeneration	1/46	4/17910	0.0102349	0.0722776	0.0514616	1	POSTN
response to drug	7/46	958/17910	0.0105687	0.0743792	0.0529579	7	CAV1/COL1A1/EGFR/IGFBP7/LOX/NNMT/S100A10
blood circulation	5/46	523/17910	0.0106558	0.0747206	0.053201	5	AKAP12/CAV1/COL1A2/EGFR/POSTN
glycosaminoglycan catabolic process	2/46	61/17910	0.0107263	0.0747206	0.053201	2	BGN/LUM
neural crest cell development	2/46	61/17910	0.0107263	0.0747206	0.053201	2	FN1/SNAI2
positive regulation of cell differentiation	7/46	962/17910	0.0107989	0.074972	0.05338	7	COL1A1/EHD2/FN1/IGFBP3/S100A10/SERPINE1/SNAI2
Notch signaling pathway	3/46	179/17910	0.0108764	0.0752557	0.053582	3	EGFR/POSTN/SNAI2
head development	6/46	738/17910	0.0110343	0.0760923	0.0541777	6	ALDH1A3/COL1A1/COL3A1/EGFR/GNG12/MMP2
response to inorganic substance	5/46	528/17910	0.0110716	0.0760943	0.0541791	5	AKR1B1/CAV1/COL1A1/EGFR/S100A16
regulation of Wnt signaling pathway	4/46	341/17910	0.0112362	0.0769678	0.054801	4	CAV1/COL1A1/EGFR/SNAI2
eye development	4/46	342/17910	0.0113481	0.0771453	0.0549274	4	ALDH1A3/COL5A1/EGFR/FBN1
aminoglycan catabolic process	2/46	63/17910	0.0114102	0.0771453	0.0549274	2	BGN/LUM
circulatory system process	5/46	532/17910	0.0114122	0.0771453	0.0549274	5	AKAP12/CAV1/COL1A2/EGFR/POSTN
cellular response to organic cyclic compound	5/46	532/17910	0.0114122	0.0771453	0.0549274	5	CAV1/COL1A1/EGFR/FHL2/SNAI2
regulation of monooxygenase activity	2/46	64/17910	0.0117591	0.0781488	0.0556418	2	CAV1/EGFR
visual system development	4/46	346/17910	0.011803	0.0781488	0.0556418	4	ALDH1A3/COL5A1/EGFR/FBN1
positive regulation of multicellular organismal process	10/46	1750/17910	0.0119369	0.0781488	0.0556418	10	AKAP12/CAV1/COL1A1/EGFR/FN1/LUM/POSTN/SERPINE1/SRPX2/SYDE1
mesenchymal cell development	2/46	65/17910	0.0121128	0.0781488	0.0556418	2	FN1/SNAI2
response to activity	2/46	65/17910	0.0121128	0.0781488	0.0556418	2	COL4A2/POSTN
stem cell development	2/46	65/17910	0.0121128	0.0781488	0.0556418	2	FN1/SNAI2
protein-containing complex subunit organization	11/46	2032/17910	0.0121409	0.0781488	0.0556418	11	ALDH1A3/CAV1/COL12A1/COL1A1/COL1A2/COL3A1/COL5A1/FN1/LOX/LUM/S100A10
sensory system development	4/46	351/17910	0.0123881	0.0781488	0.0556418	4	ALDH1A3/COL5A1/EGFR/FBN1
bone development	3/46	189/17910	0.0125889	0.0781488	0.0556418	3	COL1A1/FBN1/LOX
steroid biosynthetic process	3/46	190/17910	0.0127681	0.0781488	0.0556418	3	AKR1B1/IGFBP7/SNAI2
regulation of proteolysis	6/46	762/17910	0.0127772	0.0781488	0.0556418	6	C1R/CAV1/CFH/COL6A3/FN1/SERPINE1
negative regulation of extracellular matrix disassembly	1/46	5/17910	0.0127776	0.0781488	0.0556418	1	FAP
positive regulation of nitric oxide mediated signal transduction	1/46	5/17910	0.0127776	0.0781488	0.0556418	1	EGFR
negative regulation of vitamin D biosynthetic process	1/46	5/17910	0.0127776	0.0781488	0.0556418	1	SNAI2
alditol biosynthetic process	1/46	5/17910	0.0127776	0.0781488	0.0556418	1	AKR1B1
ascending aorta development	1/46	5/17910	0.0127776	0.0781488	0.0556418	1	LOX
transforming growth factor-beta secretion	1/46	5/17910	0.0127776	0.0781488	0.0556418	1	FN1
integrin biosynthetic process	1/46	5/17910	0.0127776	0.0781488	0.0556418	1	COL5A1
negative regulation of pinocytosis	1/46	5/17910	0.0127776	0.0781488	0.0556418	1	CAV1
response to cortisol	1/46	5/17910	0.0127776	0.0781488	0.0556418	1	IGFBP7
aorta smooth muscle tissue morphogenesis	1/46	5/17910	0.0127776	0.0781488	0.0556418	1	COL3A1
smooth muscle cell-matrix adhesion	1/46	5/17910	0.0127776	0.0781488	0.0556418	1	SERPINE1
odontoblast differentiation	1/46	5/17910	0.0127776	0.0781488	0.0556418	1	SERPINE1
response to phenylpropanoid	1/46	5/17910	0.0127776	0.0781488	0.0556418	1	EGFR
regulation of protein kinase C activity	1/46	5/17910	0.0127776	0.0781488	0.0556418	1	EGFR
positive regulation of protein kinase C activity	1/46	5/17910	0.0127776	0.0781488	0.0556418	1	EGFR
regulation of peptidyl-tyrosine autophosphorylation	1/46	5/17910	0.0127776	0.0781488	0.0556418	1	CAV1
response to fluoride	1/46	5/17910	0.0127776	0.0781488	0.0556418	1	COL1A1
regulation of endodermal cell differentiation	1/46	5/17910	0.0127776	0.0781488	0.0556418	1	COL5A1
regulation of chemokine (C-C motif) ligand 2 secretion	1/46	5/17910	0.0127776	0.0781488	0.0556418	1	POSTN
positive regulation of endocytic recycling	1/46	5/17910	0.0127776	0.0781488	0.0556418	1	EHD2
negative regulation of osteoclast development	1/46	5/17910	0.0127776	0.0781488	0.0556418	1	FBN1
protein secretion	5/46	549/17910	0.0129403	0.0789092	0.0561833	5	AKAP12/EGFR/FN1/LTBP2/POSTN
positive regulation of blood circulation	2/46	68/17910	0.0132014	0.0802631	0.0571472	2	CAV1/EGFR
respiratory system development	3/46	193/17910	0.0133148	0.0807135	0.057468	3	ALDH1A3/EGFR/LOX
negative regulation of cell death	7/46	1003/17910	0.0133753	0.0807804	0.0575155	7	AKR1B1/CAV1/EGFR/FHL2/SERPINE1/SNAI2/TWIST2
epithelium development	8/46	1251/17910	0.0134044	0.0807804	0.0575155	8	ALDH1A3/CAV1/COL5A1/EGFR/PALLD/SERPINE1/SNAI2/TAGLN
regeneration	3/46	194/17910	0.0134999	0.0811181	0.057756	3	EGFR/NNMT/POSTN
regulation of signal transduction	15/46	3265/17910	0.0136787	0.0819527	0.0583502	15	AKAP12/AKR1B1/CAV1/COL1A1/COL3A1/EGFR/FBN1/FHL2/FN1/IGFBP3/LOX/POSTN/SERPINE1/SNAI2/SYDE1
neural crest cell differentiation	2/46	70/17910	0.0139501	0.0833354	0.0593347	2	FN1/SNAI2
negative regulation of cellular process	19/46	4580/17910	0.0141173	0.0840902	0.0598721	19	AKR1B1/CAV1/COL1A1/COL3A1/COL5A1/COL6A3/EGFR/FAP/FBN1/FHL2/FN1/IGF2BP2/IGFBP3/IGFBP7/POSTN/SERPINE1/SNAI2/TGFBI/TWIST2
vasoconstriction	2/46	71/17910	0.0143312	0.0851172	0.0606033	2	CAV1/EGFR
protein complex oligomerization	5/46	564/17910	0.0143998	0.0852786	0.0607183	5	ALDH1A3/CAV1/COL1A1/COL1A2/S100A10
mesenchymal cell differentiation	3/46	199/17910	0.0144479	0.0853173	0.0607458	3	COL1A1/FN1/SNAI2
inflammatory response	6/46	784/17910	0.0145388	0.0856083	0.060953	6	C1R/CFH/EGFR/FN1/OSMR/SERPINE1
regulation of cytokine secretion	3/46	201/17910	0.0148374	0.0859838	0.0612204	3	AKAP12/FN1/POSTN
forebrain development	4/46	371/17910	0.014914	0.0859838	0.0612204	4	ALDH1A3/COL3A1/EGFR/GNG12
negative regulation of wound healing	2/46	73/17910	0.0151068	0.0859838	0.0612204	2	FAP/SERPINE1
regulation of the force of heart contraction by chemical signal	1/46	6/17910	0.0153139	0.0859838	0.0612204	1	CAV1
negative regulation of plasminogen activation	1/46	6/17910	0.0153139	0.0859838	0.0612204	1	SERPINE1
peptide cross-linking via chondroitin 4-sulfate glycosaminoglycan	1/46	6/17910	0.0153139	0.0859838	0.0612204	1	BGN
positive regulation of phospholipase A2 activity	1/46	6/17910	0.0153139	0.0859838	0.0612204	1	EGFR
tooth eruption	1/46	6/17910	0.0153139	0.0859838	0.0612204	1	COL1A1
negative regulation of vitamin metabolic process	1/46	6/17910	0.0153139	0.0859838	0.0612204	1	SNAI2
post-embryonic eye morphogenesis	1/46	6/17910	0.0153139	0.0859838	0.0612204	1	FBN1
response to UV-A	1/46	6/17910	0.0153139	0.0859838	0.0612204	1	EGFR
prolactin secretion	1/46	6/17910	0.0153139	0.0859838	0.0612204	1	EGFR
regulation of vitamin D receptor signaling pathway	1/46	6/17910	0.0153139	0.0859838	0.0612204	1	SNAI2
maintenance of protein location in extracellular region	1/46	6/17910	0.0153139	0.0859838	0.0612204	1	FBN1
dentinogenesis	1/46	6/17910	0.0153139	0.0859838	0.0612204	1	SERPINE1
positive regulation of trophoblast cell migration	1/46	6/17910	0.0153139	0.0859838	0.0612204	1	SYDE1
neural crest cell migration involved in autonomic nervous system development	1/46	6/17910	0.0153139	0.0859838	0.0612204	1	FN1
cellular response to lipid	5/46	575/17910	0.0155385	0.087007	0.0619489	5	COL1A1/EGFR/FHL2/SERPINE1/SNAI2
animal organ regeneration	2/46	75/17910	0.0159002	0.0887908	0.0632189	2	EGFR/NNMT
system process	11/46	2118/17910	0.0162514	0.0904969	0.0644337	11	AKAP12/AKR1B1/ALDH1A3/CAV1/COL1A1/COL1A2/EGFR/LUM/POSTN/SNAI2/TGFBI
peptide secretion	5/46	582/17910	0.0162938	0.0904969	0.0644337	5	AKAP12/EGFR/FN1/LTBP2/POSTN
visual perception	3/46	209/17910	0.0164551	0.0909907	0.0647853	3	COL1A1/LUM/TGFBI
regulation of intracellular signal transduction	10/46	1838/17910	0.0164713	0.0909907	0.0647853	10	AKAP12/AKR1B1/CAV1/COL3A1/EGFR/FHL2/FN1/IGFBP3/SNAI2/SYDE1
cellular response to mechanical stimulus	2/46	77/17910	0.0167112	0.0920686	0.0655528	2	COL1A1/EGFR
interaction with host	3/46	211/17910	0.0168745	0.0925986	0.0659301	3	ANPEP/CAV1/EGFR
regulation of immune system process	9/46	1570/17910	0.0169181	0.0925986	0.0659301	9	C1R/CAV1/CFH/COL1A1/COL1A2/COL3A1/FBN1/LOX/SERPINE1
extracellular matrix disassembly	2/46	78/17910	0.0171233	0.0925986	0.0659301	2	FAP/MMP2
negative regulation of transforming growth factor beta receptor signaling pathway	2/46	78/17910	0.0171233	0.0925986	0.0659301	2	CAV1/FBN1
primary alcohol metabolic process	2/46	78/17910	0.0171233	0.0925986	0.0659301	2	AKR1B1/ALDH1A3
sensory perception of light stimulus	3/46	213/17910	0.0172998	0.0925986	0.0659301	3	COL1A1/LUM/TGFBI
extrinsic apoptotic signaling pathway	3/46	213/17910	0.0172998	0.0925986	0.0659301	3	CAV1/SERPINE1/SNAI2
regulation of chemokine production	2/46	79/17910	0.0175396	0.0925986	0.0659301	2	POSTN/SNAI2
negative regulation of blood vessel diameter	2/46	79/17910	0.0175396	0.0925986	0.0659301	2	CAV1/EGFR
regulation of transmembrane receptor protein serine/threonine kinase signaling pathway	3/46	215/17910	0.0177312	0.0925986	0.0659301	3	CAV1/FBN1/LOX
blood vessel maturation	1/46	7/17910	0.0178438	0.0925986	0.0659301	1	MMP2
positive regulation of transforming growth factor beta1 production	1/46	7/17910	0.0178438	0.0925986	0.0659301	1	LUM
positive regulation of toll-like receptor 3 signaling pathway	1/46	7/17910	0.0178438	0.0925986	0.0659301	1	CAV1
tendon development	1/46	7/17910	0.0178438	0.0925986	0.0659301	1	COL5A1
plasma membrane raft assembly	1/46	7/17910	0.0178438	0.0925986	0.0659301	1	CAV1
righting reflex	1/46	7/17910	0.0178438	0.0925986	0.0659301	1	ALDH1A3
cellular response to hyperoxia	1/46	7/17910	0.0178438	0.0925986	0.0659301	1	CAV1
cellular hyperosmotic salinity response	1/46	7/17910	0.0178438	0.0925986	0.0659301	1	AKR1B1
protein localization to extracellular region	1/46	7/17910	0.0178438	0.0925986	0.0659301	1	FBN1
regulation of inward rectifier potassium channel activity	1/46	7/17910	0.0178438	0.0925986	0.0659301	1	CAV1
positive regulation of ER-associated ubiquitin-dependent protein catabolic process	1/46	7/17910	0.0178438	0.0925986	0.0659301	1	CAV1
regulation of entry of bacterium into host cell	1/46	7/17910	0.0178438	0.0925986	0.0659301	1	CAV1
negative regulation of gastrulation	1/46	7/17910	0.0178438	0.0925986	0.0659301	1	COL5A1
negative regulation of cellular response to transforming growth factor beta stimulus	2/46	80/17910	0.0179603	0.0929681	0.0661932	2	CAV1/FBN1
regulation of cell growth	4/46	396/17910	0.0185034	0.0955388	0.0680235	4	EGFR/FN1/IGFBP3/IGFBP7
regulation of peptidase activity	4/46	398/17910	0.0188118	0.0965278	0.0687277	4	CAV1/COL6A3/FN1/SERPINE1
response to osmotic stress	2/46	82/17910	0.0188144	0.0965278	0.0687277	2	AKR1B1/EGFR
cellular response to nutrient levels	3/46	220/17910	0.0188358	0.0965278	0.0687277	3	COL1A1/POSTN/SNAI2
regulation of lipid metabolic process	4/46	402/17910	0.0194383	0.0993677	0.0707497	4	CAV1/FHL2/IGFBP7/SNAI2
maintenance of protein location	2/46	85/17910	0.0201271	0.100664	0.0716729	2	CAV1/FBN1
optic cup morphogenesis involved in camera-type eye development	1/46	8/17910	0.0203674	0.100664	0.0716729	1	ALDH1A3
hepatic stellate cell activation	1/46	8/17910	0.0203674	0.100664	0.0716729	1	AKAP12
chemokine (C-C motif) ligand 2 secretion	1/46	8/17910	0.0203674	0.100664	0.0716729	1	POSTN
post-embryonic animal organ morphogenesis	1/46	8/17910	0.0203674	0.100664	0.0716729	1	FBN1
mammary gland involution	1/46	8/17910	0.0203674	0.100664	0.0716729	1	CAV1
regulation of cell adhesion molecule production	1/46	8/17910	0.0203674	0.100664	0.0716729	1	CAV1
regulation of cardiac muscle cell action potential involved in regulation of contraction	1/46	8/17910	0.0203674	0.100664	0.0716729	1	CAV1
cellular response to aldehyde	1/46	8/17910	0.0203674	0.100664	0.0716729	1	AKR1B1
negative regulation of bone development	1/46	8/17910	0.0203674	0.100664	0.0716729	1	FBN1
protein localization to membrane raft	1/46	8/17910	0.0203674	0.100664	0.0716729	1	CAV1
regulation of complement-dependent cytotoxicity	1/46	8/17910	0.0203674	0.100664	0.0716729	1	CFH
regulation of platelet-derived growth factor receptor-beta signaling pathway	1/46	8/17910	0.0203674	0.100664	0.0716729	1	LOX
negative regulation of response to stimulus	9/46	1620/17910	0.0203778	0.100664	0.0716729	9	CAV1/COL3A1/EGFR/FAP/FBN1/FHL2/IGFBP3/SERPINE1/SNAI2
chemokine production	2/46	86/17910	0.0205731	0.100901	0.0718416	2	POSTN/SNAI2
positive regulation of peptidyl-serine phosphorylation	2/46	86/17910	0.0205731	0.100901	0.0718416	2	CAV1/EGFR
regulation of fibroblast proliferation	2/46	86/17910	0.0205731	0.100901	0.0718416	2	EGFR/FN1
fibroblast proliferation	2/46	87/17910	0.0210231	0.102619	0.0730645	2	EGFR/FN1
negative regulation of response to wounding	2/46	87/17910	0.0210231	0.102619	0.0730645	2	FAP/SERPINE1
response to reactive oxygen species	3/46	230/17910	0.0211581	0.102789	0.0731859	3	COL1A1/EGFR/MMP2
cytokine secretion	3/46	230/17910	0.0211581	0.102789	0.0731859	3	AKAP12/FN1/POSTN
proteolysis	9/46	1645/17910	0.0222911	0.104275	0.0742433	9	C1R/CAV1/CFH/COL6A3/DPP9/FAP/FN1/MMP2/SERPINE1
gland development	4/46	422/17910	0.0227655	0.104275	0.0742433	4	ALDH1A3/CAV1/EGFR/SNAI2
tissue morphogenesis	5/46	635/17910	0.0228238	0.104275	0.0742433	5	ALDH1A3/COL3A1/COL5A1/EGFR/SNAI2
retinoid metabolic process	2/46	91/17910	0.0228642	0.104275	0.0742433	2	AKR1B1/ALDH1A3
metanephros development	2/46	91/17910	0.0228642	0.104275	0.0742433	2	AKR1B1/FBN1
cellular response to ketone	2/46	91/17910	0.0228642	0.104275	0.0742433	2	AKR1B1/EGFR
protein localization to plasma membrane	3/46	237/17910	0.0228735	0.104275	0.0742433	3	EGFR/EHD2/S100A10
retinoic acid biosynthetic process	1/46	9/17910	0.0228846	0.104275	0.0742433	1	ALDH1A3
desmosome organization	1/46	9/17910	0.0228846	0.104275	0.0742433	1	SNAI2
response to water deprivation	1/46	9/17910	0.0228846	0.104275	0.0742433	1	AKR1B1
polyketide metabolic process	1/46	9/17910	0.0228846	0.104275	0.0742433	1	AKR1B1
regulation of toll-like receptor 3 signaling pathway	1/46	9/17910	0.0228846	0.104275	0.0742433	1	CAV1
sequestering of extracellular ligand from receptor	1/46	9/17910	0.0228846	0.104275	0.0742433	1	FBN1
daunorubicin metabolic process	1/46	9/17910	0.0228846	0.104275	0.0742433	1	AKR1B1
doxorubicin metabolic process	1/46	9/17910	0.0228846	0.104275	0.0742433	1	AKR1B1
plasma membrane raft organization	1/46	9/17910	0.0228846	0.104275	0.0742433	1	CAV1
elastic fiber assembly	1/46	9/17910	0.0228846	0.104275	0.0742433	1	LOX
negative regulation of fibrinolysis	1/46	9/17910	0.0228846	0.104275	0.0742433	1	SERPINE1
contact inhibition	1/46	9/17910	0.0228846	0.104275	0.0742433	1	FAP
regulation of vitamin D biosynthetic process	1/46	9/17910	0.0228846	0.104275	0.0742433	1	SNAI2
regulation of branching involved in salivary gland morphogenesis	1/46	9/17910	0.0228846	0.104275	0.0742433	1	SNAI2
regulation of vascular wound healing	1/46	9/17910	0.0228846	0.104275	0.0742433	1	SERPINE1
vitamin D receptor signaling pathway	1/46	9/17910	0.0228846	0.104275	0.0742433	1	SNAI2
metanephric collecting duct development	1/46	9/17910	0.0228846	0.104275	0.0742433	1	AKR1B1
regulation of cell communication by electrical coupling involved in cardiac conduction	1/46	9/17910	0.0228846	0.104275	0.0742433	1	CAV1
regulation of ER-associated ubiquitin-dependent protein catabolic process	1/46	9/17910	0.0228846	0.104275	0.0742433	1	CAV1
cellular response to insulin-like growth factor stimulus	1/46	9/17910	0.0228846	0.104275	0.0742433	1	FBN1
positive regulation of chemokine (C-X-C motif) ligand 2 production	1/46	9/17910	0.0228846	0.104275	0.0742433	1	POSTN
cellular response to hormone stimulus	5/46	646/17910	0.0243656	0.110777	0.0788732	5	CAV1/EGFR/FBN1/FHL2/IGFBP7
regulation of steroid biosynthetic process	2/46	95/17910	0.0247697	0.111274	0.0792272	2	IGFBP7/SNAI2
regulation of defense response	6/46	885/17910	0.0248449	0.111274	0.0792272	6	C1R/CAV1/CFH/EGFR/OSMR/SERPINE1
positive regulation of apoptotic process	5/46	652/17910	0.0252345	0.111274	0.0792272	5	AKAP12/ALDH1A3/CAV1/FAP/IGFBP3
cell-substrate junction assembly	2/46	96/17910	0.0252559	0.111274	0.0792272	2	FN1/S100A10
positive regulation of protein kinase A signaling	1/46	10/17910	0.0253955	0.111274	0.0792272	1	AKAP12
regulation of nitric oxide mediated signal transduction	1/46	10/17910	0.0253955	0.111274	0.0792272	1	EGFR
diterpenoid biosynthetic process	1/46	10/17910	0.0253955	0.111274	0.0792272	1	ALDH1A3
aminoglycoside antibiotic metabolic process	1/46	10/17910	0.0253955	0.111274	0.0792272	1	AKR1B1
regulation of phospholipase A2 activity	1/46	10/17910	0.0253955	0.111274	0.0792272	1	EGFR
gas homeostasis	1/46	10/17910	0.0253955	0.111274	0.0792272	1	CAV1
regulation of glial cell apoptotic process	1/46	10/17910	0.0253955	0.111274	0.0792272	1	AKAP12
norepinephrine metabolic process	1/46	10/17910	0.0253955	0.111274	0.0792272	1	AKR1B1
cell adhesion molecule production	1/46	10/17910	0.0253955	0.111274	0.0792272	1	CAV1
cartilage morphogenesis	1/46	10/17910	0.0253955	0.111274	0.0792272	1	SNAI2
complement-dependent cytotoxicity	1/46	10/17910	0.0253955	0.111274	0.0792272	1	CFH
positive regulation of production of miRNAs involved in gene silencing by miRNA	1/46	10/17910	0.0253955	0.111274	0.0792272	1	EGFR
regulation of endocytic recycling	1/46	10/17910	0.0253955	0.111274	0.0792272	1	EHD2
chondrocyte differentiation	2/46	97/17910	0.025746	0.11257	0.08015	2	SNAI2/TGFBI
cell-cell junction assembly	2/46	98/17910	0.02624	0.114313	0.0813904	2	CAV1/SNAI2
sensory organ morphogenesis	3/46	250/17910	0.0262557	0.114313	0.0813904	3	ALDH1A3/COL5A1/FBN1
positive regulation of programmed cell death	5/46	660/17910	0.026424	0.114802	0.0817388	5	AKAP12/ALDH1A3/CAV1/FAP/IGFBP3
cellular response to extracellular stimulus	3/46	251/17910	0.0265265	0.115004	0.0818828	3	COL1A1/POSTN/SNAI2
regulation of Notch signaling pathway	2/46	99/17910	0.0267379	0.115677	0.0823616	2	EGFR/POSTN
peptidyl-serine modification	3/46	252/17910	0.0267987	0.115696	0.0823756	3	BGN/CAV1/EGFR
positive regulation of cytokine production	4/46	446/17910	0.0271945	0.116783	0.0831493	4	AKAP12/LUM/POSTN/SERPINE1
artery development	2/46	100/17910	0.0272396	0.116783	0.0831493	2	COL3A1/LOX
negative regulation of extrinsic apoptotic signaling pathway	2/46	100/17910	0.0272396	0.116783	0.0831493	2	SERPINE1/SNAI2
regulation of plasminogen activation	1/46	11/17910	0.0279	0.116783	0.0831493	1	SERPINE1
gap junction assembly	1/46	11/17910	0.0279	0.116783	0.0831493	1	CAV1
regulation of transforming growth factor beta1 production	1/46	11/17910	0.0279	0.116783	0.0831493	1	LUM
regulation of pinocytosis	1/46	11/17910	0.0279	0.116783	0.0831493	1	CAV1
Notch signaling involved in heart development	1/46	11/17910	0.0279	0.116783	0.0831493	1	SNAI2
fibroblast activation	1/46	11/17910	0.0279	0.116783	0.0831493	1	AKAP12
caveolin-mediated endocytosis	1/46	11/17910	0.0279	0.116783	0.0831493	1	CAV1
extracellular regulation of signal transduction	1/46	11/17910	0.0279	0.116783	0.0831493	1	FBN1
extracellular negative regulation of signal transduction	1/46	11/17910	0.0279	0.116783	0.0831493	1	FBN1
regulation of osteoclast development	1/46	11/17910	0.0279	0.116783	0.0831493	1	FBN1
negative regulation of neuron migration	1/46	11/17910	0.0279	0.116783	0.0831493	1	COL3A1
positive regulation of protein secretion	3/46	256/17910	0.0279029	0.116783	0.0831493	3	AKAP12/EGFR/POSTN
mesenchyme development	3/46	258/17910	0.028464	0.118889	0.084649	3	COL1A1/FN1/SNAI2
response to retinoic acid	2/46	103/17910	0.0287675	0.119913	0.0853782	2	COL1A1/IGFBP7
regulation of cell morphogenesis involved in differentiation	3/46	260/17910	0.0290312	0.120767	0.0859862	3	FN1/POSTN/S100A10
regulation of protein secretion	4/46	456/17910	0.029183	0.121153	0.0862611	4	AKAP12/EGFR/FN1/POSTN
regulation of oxidoreductase activity	2/46	105/17910	0.029805	0.121534	0.0865321	2	CAV1/EGFR
intracellular signal transduction	12/46	2624/17910	0.0299462	0.121534	0.0865321	12	AKAP12/AKR1B1/CAV1/COL1A2/COL3A1/EGFR/FHL2/FN1/IGFBP3/LOX/SNAI2/SYDE1
positive regulation of response to stimulus	11/46	2322/17910	0.0302075	0.121534	0.0865321	11	AKAP12/AKR1B1/C1R/CAV1/CFH/COL1A1/COL3A1/EGFR/IGFBP3/OSMR/SERPINE1
positive regulation of hydrolase activity	5/46	684/17910	0.0302081	0.121534	0.0865321	5	CAV1/EGFR/FN1/S100A10/SYDE1
keratinocyte development	1/46	12/17910	0.0303983	0.121534	0.0865321	1	PALLD
post-embryonic animal morphogenesis	1/46	12/17910	0.0303983	0.121534	0.0865321	1	FBN1
regulation of cell communication by electrical coupling	1/46	12/17910	0.0303983	0.121534	0.0865321	1	CAV1
magnesium ion homeostasis	1/46	12/17910	0.0303983	0.121534	0.0865321	1	EGFR
dermatan sulfate biosynthetic process	1/46	12/17910	0.0303983	0.121534	0.0865321	1	BGN
transforming growth factor beta1 production	1/46	12/17910	0.0303983	0.121534	0.0865321	1	LUM
response to vitamin E	1/46	12/17910	0.0303983	0.121534	0.0865321	1	COL1A1
keratan sulfate catabolic process	1/46	12/17910	0.0303983	0.121534	0.0865321	1	LUM
vitamin D biosynthetic process	1/46	12/17910	0.0303983	0.121534	0.0865321	1	SNAI2
embryonic camera-type eye formation	1/46	12/17910	0.0303983	0.121534	0.0865321	1	ALDH1A3
trophoblast cell migration	1/46	12/17910	0.0303983	0.121534	0.0865321	1	SYDE1
cellular response to salt stress	1/46	12/17910	0.0303983	0.121534	0.0865321	1	AKR1B1
collecting duct development	1/46	12/17910	0.0303983	0.121534	0.0865321	1	AKR1B1
regulation of trophoblast cell migration	1/46	12/17910	0.0303983	0.121534	0.0865321	1	SYDE1
regulation of chemokine (C-X-C motif) ligand 2 production	1/46	12/17910	0.0303983	0.121534	0.0865321	1	POSTN
regulation of cell communication	15/46	3589/17910	0.0307237	0.122416	0.0871601	15	AKAP12/AKR1B1/CAV1/COL1A1/COL3A1/EGFR/FBN1/FHL2/FN1/IGFBP3/LOX/POSTN/SERPINE1/SNAI2/SYDE1
cellular response to tumor necrosis factor	3/46	266/17910	0.0307687	0.122416	0.0871601	3	AKAP12/COL1A1/POSTN
positive regulation of cellular component organization	7/46	1189/17910	0.0308394	0.122416	0.0871601	7	CAV1/EHD2/FN1/S100A10/SERPINE1/SNAI2/SRPX2
glycosaminoglycan biosynthetic process	2/46	107/17910	0.0308572	0.122416	0.0871601	2	BGN/LUM
regulation of MAPK cascade	5/46	689/17910	0.0310377	0.122895	0.0875012	5	AKAP12/CAV1/EGFR/FN1/IGFBP3
response to nutrient levels	4/46	466/17910	0.0312565	0.123523	0.0879484	4	COL1A1/EGFR/POSTN/SNAI2
aminoglycan biosynthetic process	2/46	108/17910	0.0313888	0.123571	0.0879824	2	BGN/LUM
bone mineralization	2/46	108/17910	0.0313888	0.123571	0.0879824	2	COL1A2/LOX
regulation of ERK1 and ERK2 cascade	3/46	271/17910	0.032258	0.124018	0.0883004	3	AKAP12/EGFR/FN1
positive regulation of transport	6/46	942/17910	0.0324318	0.124018	0.0883004	6	AKAP12/CAV1/EGFR/EHD2/POSTN/SERPINE1
positive regulation of cell-substrate adhesion	2/46	110/17910	0.032463	0.124018	0.0883004	2	FN1/S100A10
regulation of cytokine biosynthetic process	2/46	110/17910	0.032463	0.124018	0.0883004	2	AKAP12/IGF2BP2
fructose metabolic process	1/46	13/17910	0.0328903	0.124018	0.0883004	1	AKR1B1
midgut development	1/46	13/17910	0.0328903	0.124018	0.0883004	1	EGFR
positive regulation of fibroblast migration	1/46	13/17910	0.0328903	0.124018	0.0883004	1	AKAP12
negative regulation of keratinocyte proliferation	1/46	13/17910	0.0328903	0.124018	0.0883004	1	SNAI2
terpenoid biosynthetic process	1/46	13/17910	0.0328903	0.124018	0.0883004	1	ALDH1A3
dermatan sulfate metabolic process	1/46	13/17910	0.0328903	0.124018	0.0883004	1	BGN
regulation of vitamin metabolic process	1/46	13/17910	0.0328903	0.124018	0.0883004	1	SNAI2
negative regulation of protein autophosphorylation	1/46	13/17910	0.0328903	0.124018	0.0883004	1	CAV1
negative regulation of tyrosine phosphorylation of STAT protein	1/46	13/17910	0.0328903	0.124018	0.0883004	1	CAV1
hyperosmotic salinity response	1/46	13/17910	0.0328903	0.124018	0.0883004	1	AKR1B1
retinal metabolic process	1/46	13/17910	0.0328903	0.124018	0.0883004	1	ALDH1A3
negative regulation of vascular permeability	1/46	13/17910	0.0328903	0.124018	0.0883004	1	AKAP12
positive regulation of insulin-like growth factor receptor signaling pathway	1/46	13/17910	0.0328903	0.124018	0.0883004	1	IGFBP3
white fat cell differentiation	1/46	13/17910	0.0328903	0.124018	0.0883004	1	SNAI2
negative regulation of nitric-oxide synthase activity	1/46	13/17910	0.0328903	0.124018	0.0883004	1	CAV1
eyelid development in camera-type eye	1/46	13/17910	0.0328903	0.124018	0.0883004	1	EGFR
mitotic cell cycle arrest	1/46	13/17910	0.0328903	0.124018	0.0883004	1	FAP
regulation of membrane repolarization during action potential	1/46	13/17910	0.0328903	0.124018	0.0883004	1	CAV1
negative regulation of substrate adhesion-dependent cell spreading	1/46	13/17910	0.0328903	0.124018	0.0883004	1	POSTN
positive regulation of peptide secretion	3/46	275/17910	0.0334764	0.125996	0.0897093	3	AKAP12/EGFR/POSTN
mucopolysaccharide metabolic process	2/46	112/17910	0.0335515	0.126048	0.0897462	2	BGN/LUM
regulation of cellular response to growth factor stimulus	3/46	276/17910	0.0337848	0.126693	0.0902052	3	CAV1/FBN1/LOX
regulation of signaling	15/46	3635/17910	0.0340833	0.12758	0.0908365	15	AKAP12/AKR1B1/CAV1/COL1A1/COL3A1/EGFR/FBN1/FHL2/FN1/IGFBP3/LOX/POSTN/SERPINE1/SNAI2/SYDE1
positive regulation of cell death	5/46	710/17910	0.03468	0.129577	0.0922588	5	AKAP12/ALDH1A3/CAV1/FAP/IGFBP3
regulation of peptide secretion	4/46	483/17910	0.0349784	0.129586	0.0922651	4	AKAP12/EGFR/FN1/POSTN
chondroitin sulfate catabolic process	1/46	14/17910	0.035376	0.129586	0.0922651	1	BGN
platelet-derived growth factor receptor-beta signaling pathway	1/46	14/17910	0.035376	0.129586	0.0922651	1	LOX
cellular response to increased oxygen levels	1/46	14/17910	0.035376	0.129586	0.0922651	1	CAV1
angiotensin-activated signaling pathway	1/46	14/17910	0.035376	0.129586	0.0922651	1	CAV1
post-embryonic animal organ development	1/46	14/17910	0.035376	0.129586	0.0922651	1	FBN1
positive regulation of nitric-oxide synthase biosynthetic process	1/46	14/17910	0.035376	0.129586	0.0922651	1	AKAP12
vascular wound healing	1/46	14/17910	0.035376	0.129586	0.0922651	1	SERPINE1
chemokine (C-X-C motif) ligand 2 production	1/46	14/17910	0.035376	0.129586	0.0922651	1	POSTN
replicative senescence	1/46	14/17910	0.035376	0.129586	0.0922651	1	SERPINE1
negative regulation of extracellular matrix organization	1/46	14/17910	0.035376	0.129586	0.0922651	1	FAP
regulation of complement activation	2/46	116/17910	0.0357712	0.1308	0.0931296	2	C1R/CFH
response to tumor necrosis factor	3/46	284/17910	0.0363051	0.132156	0.0940948	3	AKAP12/COL1A1/POSTN
cellular hormone metabolic process	2/46	117/17910	0.0363348	0.132156	0.0940948	2	AKR1B1/ALDH1A3
regulation of protein activation cascade	2/46	117/17910	0.0363348	0.132156	0.0940948	2	C1R/CFH
regulation of protein metabolic process	12/46	2700/17910	0.0364498	0.13234	0.0942258	12	AKAP12/C1R/CAV1/CFH/COL6A3/EGFR/FN1/IGF2BP2/IGFBP3/LOX/SERPINE1/SNAI2
cellular component disassembly	4/46	492/17910	0.0370497	0.133195	0.0948345	4	CAV1/FAP/MMP2/SNAI2
regulation of peptidyl-serine phosphorylation	2/46	119/17910	0.0374724	0.133195	0.0948345	2	CAV1/EGFR
response to water	1/46	15/17910	0.0378555	0.133195	0.0948345	1	AKR1B1
negative regulation of response to extracellular stimulus	1/46	15/17910	0.0378555	0.133195	0.0948345	1	SNAI2
negative regulation of response to nutrient levels	1/46	15/17910	0.0378555	0.133195	0.0948345	1	SNAI2
glial cell apoptotic process	1/46	15/17910	0.0378555	0.133195	0.0948345	1	AKAP12
NAD biosynthesis via nicotinamide riboside salvage pathway	1/46	15/17910	0.0378555	0.133195	0.0948345	1	NNMT
entry of bacterium into host cell	1/46	15/17910	0.0378555	0.133195	0.0948345	1	CAV1
fat-soluble vitamin biosynthetic process	1/46	15/17910	0.0378555	0.133195	0.0948345	1	SNAI2
positive regulation of tumor necrosis factor biosynthetic process	1/46	15/17910	0.0378555	0.133195	0.0948345	1	AKAP12
negative regulation of DNA damage response, signal transduction by p53 class mediator	1/46	15/17910	0.0378555	0.133195	0.0948345	1	SNAI2
nose development	1/46	15/17910	0.0378555	0.133195	0.0948345	1	ALDH1A3
dermatan sulfate proteoglycan biosynthetic process	1/46	15/17910	0.0378555	0.133195	0.0948345	1	BGN
cellular hyperosmotic response	1/46	15/17910	0.0378555	0.133195	0.0948345	1	AKR1B1
positive regulation of chemokine secretion	1/46	15/17910	0.0378555	0.133195	0.0948345	1	POSTN
positive regulation of execution phase of apoptosis	1/46	15/17910	0.0378555	0.133195	0.0948345	1	FAP
positive regulation of myoblast fusion	1/46	15/17910	0.0378555	0.133195	0.0948345	1	EHD2
positive regulation of ERAD pathway	1/46	15/17910	0.0378555	0.133195	0.0948345	1	CAV1
ERK1 and ERK2 cascade	3/46	289/17910	0.0379286	0.133195	0.0948345	3	AKAP12/EGFR/FN1
cytokine biosynthetic process	2/46	120/17910	0.0380464	0.133195	0.0948345	2	AKAP12/IGF2BP2
regulation of JAK-STAT cascade	2/46	120/17910	0.0380464	0.133195	0.0948345	2	AKR1B1/CAV1
membrane organization	5/46	730/17910	0.038389	0.133991	0.0954018	5	CAV1/COL5A1/EGFR/EHD2/S100A10
response to extracellular stimulus	4/46	498/17910	0.0384696	0.133991	0.0954018	4	COL1A1/EGFR/POSTN/SNAI2
Wnt signaling pathway	4/46	498/17910	0.0384696	0.133991	0.0954018	4	CAV1/COL1A1/EGFR/SNAI2
cytokine metabolic process	2/46	121/17910	0.0386237	0.134074	0.0954604	2	AKAP12/IGF2BP2
negative regulation of transmembrane receptor protein serine/threonine kinase signaling pathway	2/46	121/17910	0.0386237	0.134074	0.0954604	2	CAV1/FBN1
cell-cell signaling by wnt	4/46	500/17910	0.0389498	0.134978	0.096104	4	CAV1/COL1A1/EGFR/SNAI2
protein processing	3/46	295/17910	0.0399256	0.137144	0.0976467	3	C1R/CFH/SERPINE1
response to lipopolysaccharide	3/46	295/17910	0.0399256	0.137144	0.0976467	3	AKAP12/GNG12/SERPINE1
camera-type eye development	3/46	295/17910	0.0399256	0.137144	0.0976467	3	ALDH1A3/EGFR/FBN1
complement activation, alternative pathway	1/46	16/17910	0.0403287	0.137144	0.0976467	1	CFH
positive regulation of Rho protein signal transduction	1/46	16/17910	0.0403287	0.137144	0.0976467	1	COL3A1
osteoclast development	1/46	16/17910	0.0403287	0.137144	0.0976467	1	FBN1
positive regulation of bone resorption	1/46	16/17910	0.0403287	0.137144	0.0976467	1	EGFR
positive regulation of bone remodeling	1/46	16/17910	0.0403287	0.137144	0.0976467	1	EGFR
dermatan sulfate proteoglycan metabolic process	1/46	16/17910	0.0403287	0.137144	0.0976467	1	BGN
G protein-coupled receptor signaling pathway involved in heart process	1/46	16/17910	0.0403287	0.137144	0.0976467	1	CAV1
regulation of protein kinase C signaling	1/46	16/17910	0.0403287	0.137144	0.0976467	1	AKAP12
regulation of steroid metabolic process	2/46	124/17910	0.0403759	0.137144	0.0976467	2	IGFBP7/SNAI2
regulation of tube diameter	2/46	125/17910	0.0409665	0.138692	0.0987488	2	CAV1/EGFR
regulation of blood vessel diameter	2/46	125/17910	0.0409665	0.138692	0.0987488	2	CAV1/EGFR
negative regulation of signal transduction	7/46	1266/17910	0.0412925	0.139566	0.0993707	7	CAV1/EGFR/FBN1/FHL2/IGFBP3/SERPINE1/SNAI2
positive regulation of defense response	4/46	512/17910	0.0419041	0.140938	0.100348	4	CAV1/EGFR/OSMR/SERPINE1
negative regulation of cell proliferation	5/46	751/17910	0.0425392	0.140938	0.100348	5	CAV1/FAP/IGFBP3/IGFBP7/SNAI2
platelet degranulation	2/46	128/17910	0.0427583	0.140938	0.100348	2	FN1/SERPINE1
complement activation	2/46	128/17910	0.0427583	0.140938	0.100348	2	C1R/CFH
cell-cell junction organization	2/46	128/17910	0.0427583	0.140938	0.100348	2	CAV1/SNAI2
regulation of osteoblast differentiation	2/46	128/17910	0.0427583	0.140938	0.100348	2	SNAI2/TWIST2
epithelial to mesenchymal transition involved in endocardial cushion formation	1/46	17/17910	0.0427958	0.140938	0.100348	1	SNAI2
regulation of extracellular matrix disassembly	1/46	17/17910	0.0427958	0.140938	0.100348	1	FAP
glycoside metabolic process	1/46	17/17910	0.0427958	0.140938	0.100348	1	AKR1B1
positive regulation of superoxide anion generation	1/46	17/17910	0.0427958	0.140938	0.100348	1	EGFR
wound healing, spreading of epidermal cells	1/46	17/17910	0.0427958	0.140938	0.100348	1	COL5A1
reflex	1/46	17/17910	0.0427958	0.140938	0.100348	1	ALDH1A3
negative regulation of calcineurin-NFAT signaling cascade	1/46	17/17910	0.0427958	0.140938	0.100348	1	FHL2
cellular response to exogenous dsRNA	1/46	17/17910	0.0427958	0.140938	0.100348	1	CAV1
plasma membrane tubulation	1/46	17/17910	0.0427958	0.140938	0.100348	1	EHD2
negative regulation of calcineurin-mediated signaling	1/46	17/17910	0.0427958	0.140938	0.100348	1	FHL2
regulation of STAT cascade	2/46	129/17910	0.043362	0.142574	0.101513	2	AKR1B1/CAV1
antibiotic metabolic process	2/46	130/17910	0.043969	0.144339	0.102769	2	AKR1B1/EGFR
sensory organ development	4/46	522/17910	0.0444617	0.145089	0.103303	4	ALDH1A3/COL5A1/EGFR/FBN1
response to molecule of bacterial origin	3/46	309/17910	0.0447905	0.145089	0.103303	3	AKAP12/GNG12/SERPINE1
positive regulation of intracellular signal transduction	6/46	1019/17910	0.0449087	0.145089	0.103303	6	AKAP12/AKR1B1/CAV1/COL3A1/EGFR/IGFBP3
digestive tract development	2/46	132/17910	0.0451924	0.145089	0.103303	2	COL3A1/EGFR
positive regulation of cytokine secretion	2/46	132/17910	0.0451924	0.145089	0.103303	2	AKAP12/POSTN
cytokine-mediated signaling pathway	5/46	764/17910	0.0452411	0.145089	0.103303	5	CAV1/COL1A2/FN1/MMP2/OSMR
negative regulation of necroptotic process	1/46	18/17910	0.0452566	0.145089	0.103303	1	CAV1
vocalization behavior	1/46	18/17910	0.0452566	0.145089	0.103303	1	SRPX2
positive regulation of monocyte chemotaxis	1/46	18/17910	0.0452566	0.145089	0.103303	1	SERPINE1
regulation of chemokine secretion	1/46	18/17910	0.0452566	0.145089	0.103303	1	POSTN
regulation of myoblast fusion	1/46	18/17910	0.0452566	0.145089	0.103303	1	EHD2
tertiary alcohol metabolic process	1/46	18/17910	0.0452566	0.145089	0.103303	1	AKR1B1
negative regulation of voltage-gated potassium channel activity	1/46	18/17910	0.0452566	0.145089	0.103303	1	CAV1
positive regulation of tumor necrosis factor secretion	1/46	18/17910	0.0452566	0.145089	0.103303	1	AKAP12
negative regulation of stem cell proliferation	1/46	18/17910	0.0452566	0.145089	0.103303	1	SNAI2
morphogenesis of an epithelium	4/46	527/17910	0.0457732	0.146403	0.104239	4	ALDH1A3/COL5A1/EGFR/SNAI2
regulation of blood vessel size	2/46	133/17910	0.0458089	0.146403	0.104239	2	CAV1/EGFR
regulation of tube size	2/46	134/17910	0.0464285	0.148153	0.105485	2	CAV1/EGFR
secretion	8/46	1584/17910	0.0467006	0.148781	0.105932	8	AKAP12/ANPEP/CAV1/EGFR/FN1/LTBP2/POSTN/SERPINE1
positive regulation of response to external stimulus	3/46	315/17910	0.0469625	0.148781	0.105932	3	EGFR/OSMR/SERPINE1
regulation of humoral immune response	2/46	135/17910	0.0470512	0.148781	0.105932	2	C1R/CFH
regulation of immune response	6/46	1033/17910	0.0474641	0.148781	0.105932	6	C1R/CAV1/CFH/COL1A1/COL1A2/COL3A1
negative regulation of cell development	3/46	317/17910	0.0476981	0.148781	0.105932	3	COL3A1/FBN1/POSTN
regulation of protein kinase A signaling	1/46	19/17910	0.0477112	0.148781	0.105932	1	AKAP12
striatum development	1/46	19/17910	0.0477112	0.148781	0.105932	1	ALDH1A3
negative regulation of chondrocyte differentiation	1/46	19/17910	0.0477112	0.148781	0.105932	1	SNAI2
toll-like receptor 3 signaling pathway	1/46	19/17910	0.0477112	0.148781	0.105932	1	CAV1
positive regulation of myoblast differentiation	1/46	19/17910	0.0477112	0.148781	0.105932	1	IGFBP3
nitric-oxide synthase biosynthetic process	1/46	19/17910	0.0477112	0.148781	0.105932	1	AKAP12
regulation of nitric-oxide synthase biosynthetic process	1/46	19/17910	0.0477112	0.148781	0.105932	1	AKAP12
cell migration involved in heart development	1/46	19/17910	0.0477112	0.148781	0.105932	1	SNAI2
regulation of ventricular cardiac muscle cell action potential	1/46	19/17910	0.0477112	0.148781	0.105932	1	CAV1
regulation of production of miRNAs involved in gene silencing by miRNA	1/46	19/17910	0.0477112	0.148781	0.105932	1	EGFR
regulation of response to stress	8/46	1592/17910	0.0478777	0.149074	0.10614	8	C1R/CAV1/CFH/EGFR/FAP/OSMR/SERPINE1/SNAI2
positive regulation of cell morphogenesis involved in differentiation	2/46	138/17910	0.0489378	0.151914	0.108163	2	FN1/S100A10
cellular response to fibroblast growth factor stimulus	2/46	138/17910	0.0489378	0.151914	0.108163	2	COL1A1/POSTN
steroid metabolic process	3/46	321/17910	0.0491863	0.152455	0.108548	3	AKR1B1/IGFBP7/SNAI2
sensory perception of sound	2/46	139/17910	0.0495728	0.152638	0.108678	2	COL1A1/SNAI2
response to glucocorticoid	2/46	139/17910	0.0495728	0.152638	0.108678	2	EGFR/IGFBP7
alditol metabolic process	1/46	20/17910	0.0501597	0.152638	0.108678	1	AKR1B1
negative regulation of monooxygenase activity	1/46	20/17910	0.0501597	0.152638	0.108678	1	CAV1
tooth mineralization	1/46	20/17910	0.0501597	0.152638	0.108678	1	COL1A1
tongue development	1/46	20/17910	0.0501597	0.152638	0.108678	1	EGFR
negative regulation of nitric oxide biosynthetic process	1/46	20/17910	0.0501597	0.152638	0.108678	1	CAV1
smooth muscle tissue development	1/46	20/17910	0.0501597	0.152638	0.108678	1	COL3A1
positive regulation of transforming growth factor beta production	1/46	20/17910	0.0501597	0.152638	0.108678	1	LUM
chemokine secretion	1/46	20/17910	0.0501597	0.152638	0.108678	1	POSTN
negative regulation of nitric oxide metabolic process	1/46	20/17910	0.0501597	0.152638	0.108678	1	CAV1
epithelial to mesenchymal transition	2/46	140/17910	0.0502108	0.152638	0.108678	2	COL1A1/SNAI2
JAK-STAT cascade	2/46	140/17910	0.0502108	0.152638	0.108678	2	AKR1B1/CAV1
viral life cycle	3/46	324/17910	0.0503175	0.152736	0.108748	3	ANPEP/CAV1/EGFR
protein localization to membrane	4/46	545/17910	0.0506744	0.153593	0.109358	4	CAV1/EGFR/EHD2/S100A10
digestive system development	2/46	143/17910	0.0521427	0.157806	0.112358	2	COL3A1/EGFR
cellular protein metabolic process	18/46	4871/17910	0.0524995	0.157806	0.112358	18	AKAP12/BGN/CAV1/COL3A1/COL6A3/EGFR/EVA1A/FAP/FBN1/FN1/IGF2BP2/IGFBP3/IGFBP7/LOX/MMP2/SERPINE1/SNAI2/TGFBI
pinocytosis	1/46	21/17910	0.052602	0.157806	0.112358	1	CAV1
regulation of superoxide anion generation	1/46	21/17910	0.052602	0.157806	0.112358	1	EGFR
retinoic acid metabolic process	1/46	21/17910	0.052602	0.157806	0.112358	1	ALDH1A3
regulation of production of small RNA involved in gene silencing by RNA	1/46	21/17910	0.052602	0.157806	0.112358	1	EGFR
beta-catenin destruction complex disassembly	1/46	21/17910	0.052602	0.157806	0.112358	1	CAV1
lipid metabolic process	7/46	1338/17910	0.0529866	0.158728	0.113014	7	AKR1B1/ALDH1A3/CAV1/EGFR/FHL2/IGFBP7/SNAI2
negative regulation of cell migration	3/46	332/17910	0.0533962	0.159637	0.113661	3	COL3A1/IGFBP3/SERPINE1
response to fibroblast growth factor	2/46	145/17910	0.0534454	0.159637	0.113661	2	COL1A1/POSTN
cell activation	7/46	1342/17910	0.0536927	0.160143	0.114022	7	AKAP12/ANPEP/CAV1/COL1A1/COL1A2/COL3A1/EGFR
response to metal ion	3/46	335/17910	0.054574	0.161346	0.114878	3	CAV1/EGFR/S100A16
isoprenoid biosynthetic process	1/46	22/17910	0.0550381	0.161346	0.114878	1	ALDH1A3
vitamin biosynthetic process	1/46	22/17910	0.0550381	0.161346	0.114878	1	SNAI2
plasminogen activation	1/46	22/17910	0.0550381	0.161346	0.114878	1	SERPINE1
integrin activation	1/46	22/17910	0.0550381	0.161346	0.114878	1	FN1
regulation of urine volume	1/46	22/17910	0.0550381	0.161346	0.114878	1	AKR1B1
vitamin D metabolic process	1/46	22/17910	0.0550381	0.161346	0.114878	1	SNAI2
type B pancreatic cell proliferation	1/46	22/17910	0.0550381	0.161346	0.114878	1	IGFBP3
muscle cell cellular homeostasis	1/46	22/17910	0.0550381	0.161346	0.114878	1	LOX
negative regulation of necrotic cell death	1/46	22/17910	0.0550381	0.161346	0.114878	1	CAV1
cellular response to dsRNA	1/46	22/17910	0.0550381	0.161346	0.114878	1	CAV1
regulation of bicellular tight junction assembly	1/46	22/17910	0.0550381	0.161346	0.114878	1	SNAI2
neuron projection extension	2/46	148/17910	0.0554211	0.162237	0.115513	2	FN1/POSTN
STAT cascade	2/46	150/17910	0.0567526	0.165634	0.117931	2	AKR1B1/CAV1
regulation of epithelial cell differentiation	2/46	151/17910	0.0574225	0.165634	0.117931	2	CAV1/SERPINE1
protein activation cascade	2/46	151/17910	0.0574225	0.165634	0.117931	2	C1R/CFH
positive regulation of toll-like receptor signaling pathway	1/46	23/17910	0.0574681	0.165634	0.117931	1	CAV1
positive regulation of synaptic transmission, glutamatergic	1/46	23/17910	0.0574681	0.165634	0.117931	1	EGFR
angiogenesis involved in wound healing	1/46	23/17910	0.0574681	0.165634	0.117931	1	SERPINE1
positive regulation of syncytium formation by plasma membrane fusion	1/46	23/17910	0.0574681	0.165634	0.117931	1	EHD2
branching involved in salivary gland morphogenesis	1/46	23/17910	0.0574681	0.165634	0.117931	1	SNAI2
cellular response to vitamin D	1/46	23/17910	0.0574681	0.165634	0.117931	1	SNAI2
positive regulation of mononuclear cell migration	1/46	23/17910	0.0574681	0.165634	0.117931	1	SERPINE1
positive regulation of gene silencing by miRNA	1/46	23/17910	0.0574681	0.165634	0.117931	1	EGFR
negative regulation of cell communication	7/46	1364/17910	0.0576841	0.166023	0.118209	7	CAV1/EGFR/FBN1/FHL2/IGFBP3/SERPINE1/SNAI2
negative regulation of response to external stimulus	3/46	343/17910	0.0577759	0.166055	0.118231	3	FAP/SERPINE1/SNAI2
negative regulation of signaling	7/46	1368/17910	0.0584295	0.167699	0.119402	7	CAV1/EGFR/FBN1/FHL2/IGFBP3/SERPINE1/SNAI2
negative regulation of cell motility	3/46	347/17910	0.05941	0.169529	0.120705	3	COL3A1/IGFBP3/SERPINE1
inactivation of MAPK activity	1/46	24/17910	0.059892	0.169529	0.120705	1	CAV1
endocardial cushion formation	1/46	24/17910	0.059892	0.169529	0.120705	1	SNAI2
regulation of platelet-derived growth factor receptor signaling pathway	1/46	24/17910	0.059892	0.169529	0.120705	1	LOX
response to muscle activity	1/46	24/17910	0.059892	0.169529	0.120705	1	POSTN
regulation of insulin-like growth factor receptor signaling pathway	1/46	24/17910	0.059892	0.169529	0.120705	1	IGFBP3
astrocyte activation	1/46	24/17910	0.059892	0.169529	0.120705	1	EGFR
positive regulation of posttranscriptional gene silencing	1/46	24/17910	0.059892	0.169529	0.120705	1	EGFR
morphogenesis of an epithelial fold	1/46	24/17910	0.059892	0.169529	0.120705	1	EGFR
cell communication by electrical coupling involved in cardiac conduction	1/46	24/17910	0.059892	0.169529	0.120705	1	CAV1
cell development	9/46	1971/17910	0.0604793	0.170956	0.121721	9	COL3A1/EGFR/FBN1/FN1/LOX/PALLD/POSTN/S100A10/SNAI2
negative regulation of cellular response to growth factor stimulus	2/46	156/17910	0.0608139	0.171666	0.122226	2	CAV1/FBN1
glycosaminoglycan metabolic process	2/46	157/17910	0.0615003	0.17257	0.122869	2	BGN/LUM
protein maturation	3/46	353/17910	0.0619022	0.17257	0.122869	3	C1R/CFH/SERPINE1
subpallium development	1/46	25/17910	0.0623098	0.17257	0.122869	1	ALDH1A3
positive regulation of blood coagulation	1/46	25/17910	0.0623098	0.17257	0.122869	1	SERPINE1
regulation of response to extracellular stimulus	1/46	25/17910	0.0623098	0.17257	0.122869	1	SNAI2
regulation of response to nutrient levels	1/46	25/17910	0.0623098	0.17257	0.122869	1	SNAI2
negative regulation of JAK-STAT cascade	1/46	25/17910	0.0623098	0.17257	0.122869	1	CAV1
embryonic camera-type eye morphogenesis	1/46	25/17910	0.0623098	0.17257	0.122869	1	ALDH1A3
positive regulation of focal adhesion assembly	1/46	25/17910	0.0623098	0.17257	0.122869	1	S100A10
regulation of monocyte chemotaxis	1/46	25/17910	0.0623098	0.17257	0.122869	1	SERPINE1
response to thyroid hormone	1/46	25/17910	0.0623098	0.17257	0.122869	1	AKR1B1
positive regulation of hemostasis	1/46	25/17910	0.0623098	0.17257	0.122869	1	SERPINE1
regulation of receptor binding	1/46	25/17910	0.0623098	0.17257	0.122869	1	LOX
cellular response to angiotensin	1/46	25/17910	0.0623098	0.17257	0.122869	1	CAV1
Rho protein signal transduction	2/46	159/17910	0.0628813	0.173684	0.123663	2	COL1A2/COL3A1
sensory perception of mechanical stimulus	2/46	159/17910	0.0628813	0.173684	0.123663	2	COL1A1/SNAI2
response to bacterium	4/46	588/17910	0.0635176	0.175206	0.124747	4	AKAP12/CAV1/GNG12/SERPINE1
aminoglycan metabolic process	2/46	161/17910	0.0642729	0.175465	0.124931	2	BGN/LUM
negative regulation of protein metabolic process	6/46	1116/17910	0.0644854	0.175465	0.124931	6	CAV1/COL6A3/EGFR/IGF2BP2/IGFBP3/SERPINE1
C21-steroid hormone biosynthetic process	1/46	26/17910	0.0647216	0.175465	0.124931	1	AKR1B1
nitric oxide mediated signal transduction	1/46	26/17910	0.0647216	0.175465	0.124931	1	EGFR
chondroitin sulfate biosynthetic process	1/46	26/17910	0.0647216	0.175465	0.124931	1	BGN
negative regulation of embryonic development	1/46	26/17910	0.0647216	0.175465	0.124931	1	COL5A1
positive regulation of coagulation	1/46	26/17910	0.0647216	0.175465	0.124931	1	SERPINE1
regulation of syncytium formation by plasma membrane fusion	1/46	26/17910	0.0647216	0.175465	0.124931	1	EHD2
cartilage development involved in endochondral bone morphogenesis	1/46	26/17910	0.0647216	0.175465	0.124931	1	COL1A1
negative regulation of cartilage development	1/46	26/17910	0.0647216	0.175465	0.124931	1	SNAI2
negative regulation of protein tyrosine kinase activity	1/46	26/17910	0.0647216	0.175465	0.124931	1	CAV1
regulation of ruffle assembly	1/46	26/17910	0.0647216	0.175465	0.124931	1	CAV1
negative regulation of potassium ion transmembrane transporter activity	1/46	26/17910	0.0647216	0.175465	0.124931	1	CAV1
negative regulation of epithelial cell proliferation	2/46	163/17910	0.0656749	0.177581	0.126438	2	CAV1/SNAI2
regulation of intrinsic apoptotic signaling pathway	2/46	163/17910	0.0656749	0.177581	0.126438	2	CAV1/SNAI2
cell surface receptor signaling pathway involved in cell-cell signaling	4/46	596/17910	0.0660819	0.178225	0.126896	4	CAV1/COL1A1/EGFR/SNAI2
cellular response to peptide	3/46	364/17910	0.0665975	0.178225	0.126896	3	AKR1B1/CAV1/FBN1
endomembrane system organization	3/46	365/17910	0.0670323	0.178225	0.126896	3	CAV1/COL5A1/EHD2
negative regulation of cellular component movement	3/46	365/17910	0.0670323	0.178225	0.126896	3	COL3A1/IGFBP3/SERPINE1
cellular response to reactive oxygen species	2/46	165/17910	0.0670873	0.178225	0.126896	2	EGFR/MMP2
endochondral ossification	1/46	27/17910	0.0671272	0.178225	0.126896	1	COL1A1
regulation of the force of heart contraction	1/46	27/17910	0.0671272	0.178225	0.126896	1	CAV1
response to salt stress	1/46	27/17910	0.0671272	0.178225	0.126896	1	AKR1B1
negative regulation of peptidyl-serine phosphorylation	1/46	27/17910	0.0671272	0.178225	0.126896	1	CAV1
replacement ossification	1/46	27/17910	0.0671272	0.178225	0.126896	1	COL1A1
negative regulation of osteoclast differentiation	1/46	27/17910	0.0671272	0.178225	0.126896	1	FBN1
regulation of necroptotic process	1/46	27/17910	0.0671272	0.178225	0.126896	1	CAV1
quinone metabolic process	1/46	27/17910	0.0671272	0.178225	0.126896	1	AKR1B1
negative regulation of cardiocyte differentiation	1/46	27/17910	0.0671272	0.178225	0.126896	1	EGFR
positive regulation of cell growth	2/46	166/17910	0.0677973	0.179541	0.127833	2	EGFR/FN1
protein tetramerization	2/46	166/17910	0.0677973	0.179541	0.127833	2	ALDH1A3/S100A10
regulation of binding	3/46	368/17910	0.0683449	0.180758	0.128699	3	CAV1/LOX/S100A10
regulation of epithelial cell proliferation	3/46	369/17910	0.068785	0.181547	0.129261	3	CAV1/EGFR/SNAI2
aortic valve morphogenesis	1/46	28/17910	0.0695268	0.181547	0.129261	1	SNAI2
hyperosmotic response	1/46	28/17910	0.0695268	0.181547	0.129261	1	AKR1B1
negative regulation of steroid biosynthetic process	1/46	28/17910	0.0695268	0.181547	0.129261	1	SNAI2
keratan sulfate biosynthetic process	1/46	28/17910	0.0695268	0.181547	0.129261	1	LUM
positive regulation of histone acetylation	1/46	28/17910	0.0695268	0.181547	0.129261	1	SNAI2
tumor necrosis factor biosynthetic process	1/46	28/17910	0.0695268	0.181547	0.129261	1	AKAP12
regulation of tumor necrosis factor biosynthetic process	1/46	28/17910	0.0695268	0.181547	0.129261	1	AKAP12
positive regulation of cyclin-dependent protein serine/threonine kinase activity	1/46	28/17910	0.0695268	0.181547	0.129261	1	EGFR
response to angiotensin	1/46	28/17910	0.0695268	0.181547	0.129261	1	CAV1
regulation of blood pressure	2/46	169/17910	0.0699425	0.181939	0.12954	2	COL1A2/POSTN
lung development	2/46	169/17910	0.0699425	0.181939	0.12954	2	EGFR/LOX
negative regulation of canonical Wnt signaling pathway	2/46	169/17910	0.0699425	0.181939	0.12954	2	CAV1/SNAI2
cell communication by electrical coupling	1/46	29/17910	0.0719204	0.185034	0.131744	1	CAV1
protein kinase A signaling	1/46	29/17910	0.0719204	0.185034	0.131744	1	AKAP12
chondroitin sulfate proteoglycan biosynthetic process	1/46	29/17910	0.0719204	0.185034	0.131744	1	BGN
protein kinase C signaling	1/46	29/17910	0.0719204	0.185034	0.131744	1	AKAP12
cellular response to dexamethasone stimulus	1/46	29/17910	0.0719204	0.185034	0.131744	1	EGFR
regulation of execution phase of apoptosis	1/46	29/17910	0.0719204	0.185034	0.131744	1	FAP
regulation of ERAD pathway	1/46	29/17910	0.0719204	0.185034	0.131744	1	CAV1
regulation of tumor necrosis factor secretion	1/46	29/17910	0.0719204	0.185034	0.131744	1	AKAP12
cell morphogenesis	5/46	873/17910	0.0719425	0.185034	0.131744	5	EGFR/FN1/PALLD/POSTN/S100A10
negative regulation of locomotion	3/46	377/17910	0.0723532	0.185857	0.13233	3	COL3A1/IGFBP3/SERPINE1
respiratory tube development	2/46	173/17910	0.0728374	0.186867	0.133049	2	EGFR/LOX
positive regulation of secretion by cell	3/46	381/17910	0.0741684	0.189929	0.135229	3	AKAP12/EGFR/POSTN
activation of phospholipase C activity	1/46	30/17910	0.0743079	0.189929	0.135229	1	EGFR
negative regulation of steroid metabolic process	1/46	30/17910	0.0743079	0.189929	0.135229	1	SNAI2
MAPK cascade	5/46	882/17910	0.0744711	0.19011	0.135358	5	AKAP12/CAV1/EGFR/FN1/IGFBP3
secretion by cell	7/46	1449/17910	0.0748459	0.190726	0.135796	7	AKAP12/ANPEP/EGFR/FN1/LTBP2/POSTN/SERPINE1
carbohydrate derivative catabolic process	2/46	176/17910	0.075034	0.190726	0.135796	2	BGN/LUM
symbiont process	5/46	884/17910	0.0750397	0.190726	0.135796	5	ANPEP/CAV1/CFH/EGFR/FN1
regulation of angiogenesis	3/46	383/17910	0.0750837	0.190726	0.135796	3	COL4A2/SERPINE1/SRPX2
signal transduction by protein phosphorylation	5/46	886/17910	0.0756107	0.191258	0.136176	5	AKAP12/CAV1/EGFR/FN1/IGFBP3
negative regulation of angiogenesis	2/46	177/17910	0.0757709	0.191258	0.136176	2	COL4A2/SERPINE1
positive regulation of acute inflammatory response	1/46	31/17910	0.0766895	0.191258	0.136176	1	OSMR
epithelial cell morphogenesis	1/46	31/17910	0.0766895	0.191258	0.136176	1	PALLD
cortical actin cytoskeleton organization	1/46	31/17910	0.0766895	0.191258	0.136176	1	EHD2
response to exogenous dsRNA	1/46	31/17910	0.0766895	0.191258	0.136176	1	CAV1
wound healing, spreading of cells	1/46	31/17910	0.0766895	0.191258	0.136176	1	COL5A1
cell surface receptor signaling pathway involved in heart development	1/46	31/17910	0.0766895	0.191258	0.136176	1	SNAI2
membrane repolarization during action potential	1/46	31/17910	0.0766895	0.191258	0.136176	1	CAV1
epiboly involved in wound healing	1/46	31/17910	0.0766895	0.191258	0.136176	1	COL5A1
negative regulation of potassium ion transmembrane transport	1/46	31/17910	0.0766895	0.191258	0.136176	1	CAV1
negative regulation of intrinsic apoptotic signaling pathway in response to DNA damage	1/46	31/17910	0.0766895	0.191258	0.136176	1	SNAI2
positive regulation of adherens junction organization	1/46	31/17910	0.0766895	0.191258	0.136176	1	S100A10
negative regulation of STAT cascade	1/46	31/17910	0.0766895	0.191258	0.136176	1	CAV1
positive regulation of peptidyl-lysine acetylation	1/46	31/17910	0.0766895	0.191258	0.136176	1	SNAI2
negative regulation of blood vessel morphogenesis	2/46	179/17910	0.0772518	0.192427	0.137008	2	COL4A2/SERPINE1
positive regulation of cell adhesion	3/46	388/17910	0.0773942	0.192548	0.137094	3	CAV1/FN1/S100A10
regulation of cell development	5/46	893/17910	0.0776283	0.192897	0.137343	5	COL3A1/FBN1/FN1/POSTN/S100A10
response to oxygen levels	3/46	389/17910	0.0778601	0.192967	0.137393	3	CAV1/COL1A1/POSTN
positive regulation of peptidase activity	2/46	180/17910	0.0779958	0.192967	0.137393	2	CAV1/FN1
cell morphogenesis involved in differentiation	4/46	632/17910	0.0782883	0.192967	0.137393	4	FN1/PALLD/POSTN/S100A10
positive regulation of binding	2/46	181/17910	0.078742	0.192967	0.137393	2	CAV1/S100A10
regulation of phosphorylation	7/46	1467/17910	0.0788385	0.192967	0.137393	7	AKAP12/CAV1/EGFR/FN1/IGFBP3/LOX/SRPX2
aortic valve development	1/46	32/17910	0.079065	0.192967	0.137393	1	SNAI2
ERBB2 signaling pathway	1/46	32/17910	0.079065	0.192967	0.137393	1	EGFR
cardiac epithelial to mesenchymal transition	1/46	32/17910	0.079065	0.192967	0.137393	1	SNAI2
cellular response to cadmium ion	1/46	32/17910	0.079065	0.192967	0.137393	1	EGFR
epiboly	1/46	32/17910	0.079065	0.192967	0.137393	1	COL5A1
liver regeneration	1/46	32/17910	0.079065	0.192967	0.137393	1	EGFR
negative regulation of signal transduction in absence of ligand	1/46	32/17910	0.079065	0.192967	0.137393	1	SNAI2
positive regulation of cyclin-dependent protein kinase activity	1/46	32/17910	0.079065	0.192967	0.137393	1	EGFR
tumor necrosis factor secretion	1/46	32/17910	0.079065	0.192967	0.137393	1	AKAP12
negative regulation of extrinsic apoptotic signaling pathway in absence of ligand	1/46	32/17910	0.079065	0.192967	0.137393	1	SNAI2
muscle tissue development	3/46	392/17910	0.0792653	0.193227	0.137577	3	CAV1/COL3A1/LOX
regulation of keratinocyte proliferation	1/46	33/17910	0.0814346	0.19688	0.140178	1	SNAI2
keratan sulfate metabolic process	1/46	33/17910	0.0814346	0.19688	0.140178	1	LUM
superoxide anion generation	1/46	33/17910	0.0814346	0.19688	0.140178	1	EGFR
regulation of DNA damage response, signal transduction by p53 class mediator	1/46	33/17910	0.0814346	0.19688	0.140178	1	SNAI2
bone cell development	1/46	33/17910	0.0814346	0.19688	0.140178	1	FBN1
negative regulation of signal transduction by p53 class mediator	1/46	33/17910	0.0814346	0.19688	0.140178	1	SNAI2
negative regulation of endothelial cell apoptotic process	1/46	33/17910	0.0814346	0.19688	0.140178	1	SERPINE1
regulation of apoptotic signaling pathway	3/46	397/17910	0.0816323	0.197126	0.140354	3	CAV1/SERPINE1/SNAI2
macromolecule localization	11/46	2735/17910	0.0822465	0.198376	0.141244	11	AKAP12/CAV1/COL1A1/EGFR/EHD2/FBN1/FN1/IGF2BP2/LTBP2/POSTN/S100A10
positive regulation of ERK1 and ERK2 cascade	2/46	186/17910	0.0825071	0.198772	0.141525	2	AKAP12/EGFR
protein localization	10/46	2417/17910	0.0832406	0.200304	0.142616	10	AKAP12/CAV1/COL1A1/EGFR/EHD2/FBN1/FN1/LTBP2/POSTN/S100A10
aorta morphogenesis	1/46	34/17910	0.0837982	0.200705	0.142902	1	COL3A1
negative regulation of calcium-mediated signaling	1/46	34/17910	0.0837982	0.200705	0.142902	1	FHL2
cellular response to estradiol stimulus	1/46	34/17910	0.0837982	0.200705	0.142902	1	EGFR
regulation of cardiac muscle cell action potential	1/46	34/17910	0.0837982	0.200705	0.142902	1	CAV1
calcium-mediated signaling	2/46	188/17910	0.0840287	0.201023	0.143128	2	EGFR/FHL2
positive regulation of protein transport	3/46	403/17910	0.0845134	0.201948	0.143787	3	AKAP12/EGFR/POSTN
response to peptide hormone	3/46	404/17910	0.0849979	0.20287	0.144443	3	CAV1/COL1A1/FBN1
sulfur compound biosynthetic process	2/46	190/17910	0.085559	0.203272	0.14473	2	BGN/LUM
endocardial cushion morphogenesis	1/46	35/17910	0.0861558	0.203272	0.14473	1	SNAI2
regulation of fibroblast migration	1/46	35/17910	0.0861558	0.203272	0.14473	1	AKAP12
positive regulation of myotube differentiation	1/46	35/17910	0.0861558	0.203272	0.14473	1	EHD2
cortical cytoskeleton organization	1/46	35/17910	0.0861558	0.203272	0.14473	1	EHD2
positive regulation of DNA replication	1/46	35/17910	0.0861558	0.203272	0.14473	1	EGFR
negative regulation of oxidoreductase activity	1/46	35/17910	0.0861558	0.203272	0.14473	1	CAV1
regulation of calcineurin-NFAT signaling cascade	1/46	35/17910	0.0861558	0.203272	0.14473	1	FHL2
regulation of superoxide metabolic process	1/46	35/17910	0.0861558	0.203272	0.14473	1	EGFR
regulation of calcineurin-mediated signaling	1/46	35/17910	0.0861558	0.203272	0.14473	1	FHL2
negative regulation of vasculature development	2/46	191/17910	0.0863274	0.203444	0.144852	2	COL4A2/SERPINE1
positive regulation of secretion	3/46	409/17910	0.0874384	0.205826	0.146548	3	AKAP12/EGFR/POSTN
interspecies interaction between organisms	5/46	928/17910	0.0881572	0.206451	0.146993	5	ANPEP/CAV1/CFH/EGFR/FN1
renal water homeostasis	1/46	36/17910	0.0885075	0.206451	0.146993	1	AKR1B1
embryonic camera-type eye development	1/46	36/17910	0.0885075	0.206451	0.146993	1	ALDH1A3
regulation of vascular permeability	1/46	36/17910	0.0885075	0.206451	0.146993	1	AKAP12
insulin-like growth factor receptor signaling pathway	1/46	36/17910	0.0885075	0.206451	0.146993	1	IGFBP3
regulation of transforming growth factor beta production	1/46	36/17910	0.0885075	0.206451	0.146993	1	LUM
regulation of heart rate by cardiac conduction	1/46	36/17910	0.0885075	0.206451	0.146993	1	CAV1
positive regulation of substrate adhesion-dependent cell spreading	1/46	36/17910	0.0885075	0.206451	0.146993	1	S100A10
regulation of reactive oxygen species metabolic process	2/46	194/17910	0.0886451	0.206537	0.147054	2	CAV1/EGFR
actin filament-based process	4/46	661/17910	0.0888981	0.206892	0.147307	4	CAV1/EHD2/PALLD/S100A10
positive regulation of cell proliferation	5/46	931/17910	0.0890937	0.207113	0.147464	5	AKR1B1/EGFR/FN1/MMP2/OSMR
embryonic organ development	3/46	413/17910	0.0894124	0.207173	0.147507	3	ALDH1A3/EGFR/FBN1
anatomical structure homeostasis	3/46	413/17910	0.0894124	0.207173	0.147507	3	AKR1B1/EGFR/LOX
regulation of lipid biosynthetic process	2/46	195/17910	0.0894219	0.207173	0.147507	2	IGFBP7/SNAI2
regulation of cellular protein metabolic process	10/46	2452/17910	0.089795	0.207803	0.147955	10	AKAP12/CAV1/COL6A3/EGFR/FN1/IGF2BP2/IGFBP3/LOX/SERPINE1/SNAI2
neural crest cell migration	1/46	37/17910	0.0908533	0.208142	0.148197	1	FN1
C21-steroid hormone metabolic process	1/46	37/17910	0.0908533	0.208142	0.148197	1	AKR1B1
negative regulation of protein processing	1/46	37/17910	0.0908533	0.208142	0.148197	1	SERPINE1
regulation of bone resorption	1/46	37/17910	0.0908533	0.208142	0.148197	1	EGFR
regulation of membrane repolarization	1/46	37/17910	0.0908533	0.208142	0.148197	1	CAV1
negative regulation of protein maturation	1/46	37/17910	0.0908533	0.208142	0.148197	1	SERPINE1
negative regulation of reactive oxygen species biosynthetic process	1/46	37/17910	0.0908533	0.208142	0.148197	1	CAV1
semi-lunar valve development	1/46	37/17910	0.0908533	0.208142	0.148197	1	SNAI2
positive regulation of response to endoplasmic reticulum stress	1/46	37/17910	0.0908533	0.208142	0.148197	1	CAV1
regulation of growth	4/46	668/17910	0.0915603	0.209528	0.149184	4	EGFR/FN1/IGFBP3/IGFBP7
negative regulation of Wnt signaling pathway	2/46	198/17910	0.0917646	0.209761	0.14935	2	CAV1/SNAI2
transmembrane receptor protein tyrosine kinase signaling pathway	4/46	669/17910	0.0919438	0.209761	0.14935	4	EGFR/IGFBP3/LOX/MMP2
macromolecule catabolic process	6/46	1226/17910	0.0920502	0.209761	0.14935	6	BGN/CAV1/EGFR/FAP/IGF2BP2/LUM
regulation of ossification	2/46	199/17910	0.0925495	0.209761	0.14935	2	SNAI2/TWIST2
blastocyst formation	1/46	38/17910	0.0931932	0.209761	0.14935	1	TM4SF1
myoblast fusion	1/46	38/17910	0.0931932	0.209761	0.14935	1	EHD2
response to vitamin D	1/46	38/17910	0.0931932	0.209761	0.14935	1	SNAI2
negative regulation of potassium ion transport	1/46	38/17910	0.0931932	0.209761	0.14935	1	CAV1
response to dsRNA	1/46	38/17910	0.0931932	0.209761	0.14935	1	CAV1
transforming growth factor beta production	1/46	38/17910	0.0931932	0.209761	0.14935	1	LUM
ventricular cardiac muscle cell action potential	1/46	38/17910	0.0931932	0.209761	0.14935	1	CAV1
positive regulation of cell migration involved in sprouting angiogenesis	1/46	38/17910	0.0931932	0.209761	0.14935	1	SRPX2
ruffle assembly	1/46	38/17910	0.0931932	0.209761	0.14935	1	CAV1
negative regulation of extrinsic apoptotic signaling pathway via death domain receptors	1/46	38/17910	0.0931932	0.209761	0.14935	1	SERPINE1
regulation of neuron migration	1/46	38/17910	0.0931932	0.209761	0.14935	1	COL3A1
circadian rhythm	2/46	201/17910	0.0941254	0.211396	0.150514	2	EGFR/SERPINE1
regulation of response to DNA damage stimulus	2/46	201/17910	0.0941254	0.211396	0.150514	2	EGFR/SNAI2
growth	5/46	948/17910	0.0945004	0.212007	0.150949	5	EGFR/FN1/IGFBP3/IGFBP7/POSTN
lipid biosynthetic process	4/46	676/17910	0.0946503	0.212112	0.151023	4	AKR1B1/ALDH1A3/IGFBP7/SNAI2
regulation of protein transport	4/46	677/17910	0.0950401	0.212455	0.151268	4	AKAP12/EGFR/FN1/POSTN
regulation of vasculature development	3/46	425/17910	0.0954475	0.212455	0.151268	3	COL4A2/SERPINE1/SRPX2
regulation of necrotic cell death	1/46	39/17910	0.0955272	0.212455	0.151268	1	CAV1
chondroitin sulfate metabolic process	1/46	39/17910	0.0955272	0.212455	0.151268	1	BGN
negative regulation of Notch signaling pathway	1/46	39/17910	0.0955272	0.212455	0.151268	1	EGFR
response to dexamethasone	1/46	39/17910	0.0955272	0.212455	0.151268	1	EGFR
regulation of intrinsic apoptotic signaling pathway in response to DNA damage	1/46	39/17910	0.0955272	0.212455	0.151268	1	SNAI2
positive regulation of angiogenesis	2/46	203/17910	0.0957092	0.21263	0.151392	2	SERPINE1/SRPX2
skeletal system morphogenesis	2/46	204/17910	0.096504	0.214164	0.152484	2	COL1A1/MMP2
cellular protein localization	7/46	1543/17910	0.097082	0.215214	0.153232	7	AKAP12/CAV1/COL1A1/EGFR/EHD2/LTBP2/S100A10
regulation of cell morphogenesis	3/46	429/17910	0.0974963	0.2159	0.15372	3	FN1/POSTN/S100A10
regulation of protein autophosphorylation	1/46	40/17910	0.0978553	0.216229	0.153955	1	CAV1
cellular response to osmotic stress	1/46	40/17910	0.0978553	0.216229	0.153955	1	AKR1B1
cellular component morphogenesis	5/46	959/17910	0.0980889	0.216512	0.154156	5	EGFR/FN1/PALLD/POSTN/S100A10
cellular macromolecule localization	7/46	1550/17910	0.0988746	0.218012	0.155224	7	AKAP12/CAV1/COL1A1/EGFR/EHD2/LTBP2/S100A10
astrocyte development	1/46	41/17910	0.100178	0.219706	0.156431	1	EGFR
calcineurin-NFAT signaling cascade	1/46	41/17910	0.100178	0.219706	0.156431	1	FHL2
positive regulation of axon extension	1/46	41/17910	0.100178	0.219706	0.156431	1	FN1
positive regulation of protein acetylation	1/46	41/17910	0.100178	0.219706	0.156431	1	SNAI2
regulation of extracellular matrix organization	1/46	41/17910	0.100178	0.219706	0.156431	1	FAP
response to radiation	3/46	435/17910	0.100603	0.220405	0.156928	3	COL3A1/EGFR/SNAI2
negative regulation of endopeptidase activity	2/46	210/17910	0.101313	0.221487	0.157699	2	COL6A3/SERPINE1
protein autophosphorylation	2/46	210/17910	0.101313	0.221487	0.157699	2	CAV1/EGFR
brain development	4/46	694/17910	0.101785	0.222282	0.158265	4	ALDH1A3/COL3A1/EGFR/GNG12
positive regulation of phospholipase C activity	1/46	42/17910	0.102494	0.222884	0.158693	1	EGFR
endocytic recycling	1/46	42/17910	0.102494	0.222884	0.158693	1	EHD2
chondroitin sulfate proteoglycan metabolic process	1/46	42/17910	0.102494	0.222884	0.158693	1	BGN
regulation of cardiac muscle cell contraction	1/46	42/17910	0.102494	0.222884	0.158693	1	CAV1
regulation of small molecule metabolic process	3/46	439/17910	0.102697	0.22309	0.15884	3	CAV1/IGFBP3/SNAI2
positive regulation of establishment of protein localization	3/46	440/17910	0.103224	0.223996	0.159485	3	AKAP12/EGFR/POSTN
response to oxidative stress	3/46	442/17910	0.104279	0.224581	0.159902	3	COL1A1/EGFR/MMP2
regulation of anatomical structure size	3/46	442/17910	0.104279	0.224581	0.159902	3	CAV1/EGFR/FN1
tissue homeostasis	2/46	214/17910	0.104556	0.224581	0.159902	2	AKR1B1/EGFR
developmental growth involved in morphogenesis	2/46	214/17910	0.104556	0.224581	0.159902	2	FN1/POSTN
fat-soluble vitamin metabolic process	1/46	43/17910	0.104805	0.224581	0.159902	1	SNAI2
regulation of gastrulation	1/46	43/17910	0.104805	0.224581	0.159902	1	COL5A1
fibroblast migration	1/46	43/17910	0.104805	0.224581	0.159902	1	AKAP12
positive regulation of tissue remodeling	1/46	43/17910	0.104805	0.224581	0.159902	1	EGFR
keratinocyte proliferation	1/46	43/17910	0.104805	0.224581	0.159902	1	SNAI2
response to electrical stimulus	1/46	43/17910	0.104805	0.224581	0.159902	1	AKAP12
mammary gland morphogenesis	1/46	43/17910	0.104805	0.224581	0.159902	1	CAV1
regulation of extrinsic apoptotic signaling pathway in absence of ligand	1/46	43/17910	0.104805	0.224581	0.159902	1	SNAI2
multi-organism reproductive process	5/46	980/17910	0.105134	0.225052	0.160237	5	AKR1B1/IGFBP7/MMP2/RAI14/SYDE1
hormone metabolic process	2/46	215/17910	0.105371	0.225249	0.160377	2	AKR1B1/ALDH1A3
regulation of secretion by cell	4/46	703/17910	0.105445	0.225249	0.160377	4	AKAP12/EGFR/FN1/POSTN
developmental cell growth	2/46	216/17910	0.106188	0.22645	0.161232	2	FN1/POSTN
regulation of peptide transport	4/46	706/17910	0.106679	0.22645	0.161232	4	AKAP12/EGFR/FN1/POSTN
regulation of protein binding	2/46	217/17910	0.107007	0.22645	0.161232	2	CAV1/LOX
monocyte chemotaxis	1/46	44/17910	0.107109	0.22645	0.161232	1	SERPINE1
cerebral cortex cell migration	1/46	44/17910	0.107109	0.22645	0.161232	1	EGFR
production of miRNAs involved in gene silencing by miRNA	1/46	44/17910	0.107109	0.22645	0.161232	1	EGFR
autonomic nervous system development	1/46	44/17910	0.107109	0.22645	0.161232	1	FN1
protein insertion into membrane	1/46	44/17910	0.107109	0.22645	0.161232	1	EGFR
calcineurin-mediated signaling	1/46	44/17910	0.107109	0.22645	0.161232	1	FHL2
regulation of phospholipase C activity	1/46	44/17910	0.107109	0.22645	0.161232	1	EGFR
blood vessel remodeling	1/46	45/17910	0.109408	0.229892	0.163683	1	BGN
endocardial cushion development	1/46	45/17910	0.109408	0.229892	0.163683	1	SNAI2
response to progesterone	1/46	45/17910	0.109408	0.229892	0.163683	1	CAV1
regulation of bone remodeling	1/46	45/17910	0.109408	0.229892	0.163683	1	EGFR
necroptotic process	1/46	45/17910	0.109408	0.229892	0.163683	1	CAV1
regulation of mononuclear cell migration	1/46	45/17910	0.109408	0.229892	0.163683	1	SERPINE1
positive regulation of signal transduction	7/46	1591/17910	0.109751	0.230375	0.164027	7	AKAP12/AKR1B1/CAV1/COL1A1/COL3A1/EGFR/IGFBP3
negative regulation of BMP signaling pathway	1/46	46/17910	0.111701	0.233042	0.165926	1	FBN1
negative regulation of epithelial cell differentiation	1/46	46/17910	0.111701	0.233042	0.165926	1	CAV1
regulation of chondrocyte differentiation	1/46	46/17910	0.111701	0.233042	0.165926	1	SNAI2
positive regulation of interleukin-8 production	1/46	46/17910	0.111701	0.233042	0.165926	1	SERPINE1
positive regulation of G1/S transition of mitotic cell cycle	1/46	46/17910	0.111701	0.233042	0.165926	1	EGFR
negative regulation of epithelial cell apoptotic process	1/46	46/17910	0.111701	0.233042	0.165926	1	SERPINE1
negative regulation of peptidase activity	2/46	223/17910	0.111956	0.2331	0.165967	2	COL6A3/SERPINE1
negative regulation of apoptotic signaling pathway	2/46	223/17910	0.111956	0.2331	0.165967	2	SERPINE1/SNAI2
regulation of establishment of protein localization	4/46	723/17910	0.113796	0.235661	0.16779	4	AKAP12/EGFR/FN1/POSTN
acute-phase response	1/46	47/17910	0.113989	0.235661	0.16779	1	FN1
positive regulation of smooth muscle cell migration	1/46	47/17910	0.113989	0.235661	0.16779	1	POSTN
negative regulation of epidermal growth factor receptor signaling pathway	1/46	47/17910	0.113989	0.235661	0.16779	1	EGFR
hydrogen peroxide metabolic process	1/46	47/17910	0.113989	0.235661	0.16779	1	EGFR
activation of GTPase activity	1/46	47/17910	0.113989	0.235661	0.16779	1	SYDE1
regulation of actin filament-based movement	1/46	47/17910	0.113989	0.235661	0.16779	1	CAV1
negative regulation of myeloid leukocyte differentiation	1/46	48/17910	0.11627	0.239175	0.170292	1	FBN1
dsRNA processing	1/46	48/17910	0.11627	0.239175	0.170292	1	EGFR
digestive tract morphogenesis	1/46	48/17910	0.11627	0.239175	0.170292	1	EGFR
production of small RNA involved in gene silencing by RNA	1/46	48/17910	0.11627	0.239175	0.170292	1	EGFR
negative regulation of cation channel activity	1/46	48/17910	0.11627	0.239175	0.170292	1	CAV1
small GTPase mediated signal transduction	3/46	465/17910	0.116729	0.239878	0.170793	3	COL1A2/COL3A1/SYDE1

## Sheet: Stable10
Supplementary Table10. GO cellular component (CC) enrichment analysis of 50 co-expressed genes of NNMT derived by STRING tools.
CC description	GeneRatio	BgRatio	Pvalue	P.adjust	Qvalue	Count	Gene
extracellular matrix	20/46	468/18675	1.96285e-20	3.01668e-18	1.99821e-18	20	BGN/COL12A1/COL1A1/COL1A2/COL3A1/COL4A2/COL5A1/COL6A3/FBN1/FN1/IGFBP7/LOX/LTBP2/LUM/MMP2/POSTN/S100A10/SERPINE1/SRPX2/TGFBI
collagen-containing extracellular matrix	19/46	399/18675	2.9431e-20	3.01668e-18	1.99821e-18	19	BGN/COL12A1/COL1A1/COL1A2/COL3A1/COL4A2/COL5A1/COL6A3/FBN1/FN1/IGFBP7/LTBP2/LUM/MMP2/POSTN/S100A10/SERPINE1/SRPX2/TGFBI
extracellular region part	31/46	3312/18675	1.43322e-13	9.79369e-12	6.48722e-12	31	AKR1B1/ALDH1A3/ANPEP/BGN/C1R/CFH/COL12A1/COL1A1/COL1A2/COL3A1/COL4A2/COL5A1/COL6A3/EGFR/EHD2/FAP/FBN1/FN1/GNG12/IGFBP3/IGFBP7/LOX/LTBP2/LUM/MMP2/POSTN/S100A10/S100A16/SERPINE1/SRPX2/TGFBI
extracellular matrix component	8/46	47/18675	2.08683e-13	1.0695e-11	7.08423e-12	8	COL12A1/COL1A1/COL1A2/COL3A1/COL4A2/COL5A1/FBN1/LUM
collagen trimer	9/46	86/18675	5.80987e-13	2.38205e-11	1.57784e-11	9	COL12A1/COL1A1/COL1A2/COL3A1/COL4A2/COL5A1/COL6A3/LOX/LUM
complex of collagen trimers	6/46	18/18675	2.88936e-12	9.87197e-11	6.53907e-11	6	COL1A1/COL1A2/COL3A1/COL4A2/COL5A1/LUM
endoplasmic reticulum lumen	12/46	306/18675	7.14687e-12	2.09301e-10	1.38639e-10	12	COL12A1/COL1A1/COL1A2/COL3A1/COL4A2/COL5A1/COL6A3/EVA1A/FBN1/FN1/IGFBP3/IGFBP7
extracellular space	28/46	3051/18675	1.11058e-11	2.84587e-10	1.88507e-10	28	AKR1B1/ALDH1A3/ANPEP/BGN/C1R/CFH/COL12A1/COL1A1/COL1A2/COL3A1/COL4A2/COL6A3/EGFR/EHD2/FAP/FBN1/FN1/GNG12/IGFBP3/IGFBP7/LTBP2/LUM/MMP2/S100A10/S100A16/SERPINE1/SRPX2/TGFBI
fibrillar collagen trimer	5/46	11/18675	3.31085e-11	6.78724e-10	4.49578e-10	5	COL1A1/COL1A2/COL3A1/COL5A1/LUM
banded collagen fibril	5/46	11/18675	3.31085e-11	6.78724e-10	4.49578e-10	5	COL1A1/COL1A2/COL3A1/COL5A1/LUM
extracellular region	31/46	4295/18675	1.80766e-10	3.36881e-09	2.23146e-09	31	AKR1B1/ALDH1A3/ANPEP/BGN/C1R/CFH/COL12A1/COL1A1/COL1A2/COL3A1/COL4A2/COL5A1/COL6A3/EGFR/EHD2/FAP/FBN1/FN1/GNG12/IGFBP3/IGFBP7/LOX/LTBP2/LUM/MMP2/POSTN/S100A10/S100A16/SERPINE1/SRPX2/TGFBI
extracellular exosome	20/46	2162/18675	4.826e-08	8.24441e-07	5.461e-07	20	AKR1B1/ALDH1A3/ANPEP/BGN/C1R/CFH/COL12A1/COL1A2/COL4A2/COL6A3/EHD2/FN1/GNG12/IGFBP7/LTBP2/LUM/S100A10/S100A16/SERPINE1/TGFBI
extracellular vesicle	20/46	2185/18675	5.76943e-08	8.57936e-07	5.68286e-07	20	AKR1B1/ALDH1A3/ANPEP/BGN/C1R/CFH/COL12A1/COL1A2/COL4A2/COL6A3/EHD2/FN1/GNG12/IGFBP7/LTBP2/LUM/S100A10/S100A16/SERPINE1/TGFBI
extracellular organelle	20/46	2187/18675	5.85907e-08	8.57936e-07	5.68286e-07	20	AKR1B1/ALDH1A3/ANPEP/BGN/C1R/CFH/COL12A1/COL1A2/COL4A2/COL6A3/EHD2/FN1/GNG12/IGFBP7/LTBP2/LUM/S100A10/S100A16/SERPINE1/TGFBI
endoplasmic reticulum part	14/46	1289/18675	1.53312e-06	2.09527e-05	1.38788e-05	14	CAV1/COL12A1/COL1A1/COL1A2/COL3A1/COL4A2/COL5A1/COL6A3/EGFR/EVA1A/FBN1/FN1/IGFBP3/IGFBP7
basement membrane	5/46	91/18675	2.87854e-06	3.68814e-05	2.44298e-05	5	COL4A2/COL5A1/FBN1/FN1/TGFBI
supramolecular polymer	11/46	851/18675	5.08457e-06	5.85611e-05	3.87901e-05	11	COL1A1/COL1A2/COL3A1/COL4A2/COL5A1/COL6A3/FBN1/GNG12/LUM/MMP2/PALLD
supramolecular complex	11/46	852/18675	5.14195e-06	5.85611e-05	3.87901e-05	11	COL1A1/COL1A2/COL3A1/COL4A2/COL5A1/COL6A3/FBN1/GNG12/LUM/MMP2/PALLD
vesicle	23/46	3756/18675	5.69776e-06	6.14759e-05	4.07209e-05	23	AKR1B1/ALDH1A3/ANPEP/BGN/C1R/CAV1/CFH/COL12A1/COL1A1/COL1A2/COL4A2/COL6A3/EGFR/EHD2/FN1/GNG12/IGFBP7/LTBP2/LUM/S100A10/S100A16/SERPINE1/TGFBI
endoplasmic reticulum	15/46	1785/18675	1.3966e-05	0.000143152	9.4822e-05	15	CAV1/COL12A1/COL1A1/COL1A2/COL3A1/COL4A2/COL5A1/COL6A3/EGFR/EVA1A/FBN1/FN1/IGFBP3/IGFBP7/S100A10
supramolecular fiber	10/46	845/18675	3.15324e-05	0.000307816	0.000203893	10	COL1A1/COL1A2/COL3A1/COL5A1/COL6A3/FBN1/GNG12/LUM/MMP2/PALLD
endomembrane system	22/46	4213/18675	0.0001407	0.00131106	0.000868433	22	ANPEP/BGN/CAV1/COL12A1/COL1A1/COL1A2/COL3A1/COL4A2/COL5A1/COL6A3/EGFR/EHD2/EVA1A/FBN1/FN1/IGFBP3/IGFBP7/LUM/POSTN/S100A10/SERPINE1/TGFBI
focal adhesion	6/46	397/18675	0.000405627	0.00355834	0.002357	6	AKAP12/CAV1/EGFR/FAP/FHL2/PALLD
cell-substrate adherens junction	6/46	399/18675	0.000416586	0.00355834	0.002357	6	AKAP12/CAV1/EGFR/FAP/FHL2/PALLD
cell-substrate junction	6/46	404/18675	0.000445	0.003649	0.00241705	6	AKAP12/CAV1/EGFR/FAP/FHL2/PALLD
adherens junction	6/46	496/18675	0.00129539	0.0102136	0.00676539	6	AKAP12/CAV1/EGFR/FAP/FHL2/PALLD
anchoring junction	6/46	514/18675	0.00155366	0.0117963	0.00781375	6	AKAP12/CAV1/EGFR/FAP/FHL2/PALLD
cell junction	9/46	1247/18675	0.00298624	0.0218636	0.0144821	9	AKAP12/AKR1B1/CAV1/EGFR/FAP/FHL2/PALLD/RAI14/SRPX2
blood microparticle	3/46	147/18675	0.00566336	0.0400341	0.0265181	3	C1R/CFH/FN1
membrane raft	4/46	309/18675	0.00694748	0.0419781	0.0278058	4	CAV1/EGFR/EHD2/S100A10
membrane microdomain	4/46	310/18675	0.00702577	0.0419781	0.0278058	4	CAV1/EGFR/EHD2/S100A10
collagen type V trimer	1/46	3/18675	0.00737177	0.0419781	0.0278058	1	COL5A1
collagen type VI trimer	1/46	3/18675	0.00737177	0.0419781	0.0278058	1	COL6A3
anchoring collagen complex	1/46	3/18675	0.00737177	0.0419781	0.0278058	1	COL12A1
Schwann cell microvillus	1/46	3/18675	0.00737177	0.0419781	0.0278058	1	AKR1B1
collagen beaded filament	1/46	3/18675	0.00737177	0.0419781	0.0278058	1	COL6A3
membrane region	4/46	321/18675	0.00792598	0.0439142	0.0290882	4	CAV1/EGFR/EHD2/S100A10
insulin-like growth factor ternary complex	1/46	4/18675	0.00981719	0.0516032	0.0341813	1	IGFBP3
multivesicular body, internal vesicle	1/46	4/18675	0.00981719	0.0516032	0.0341813	1	EGFR
platelet alpha granule lumen	2/46	67/18675	0.0118551	0.0572157	0.037899	2	FN1/SERPINE1
collagen type IV trimer	1/46	5/18675	0.0122567	0.0572157	0.037899	1	COL4A2
insulin-like growth factor binding protein complex	1/46	5/18675	0.0122567	0.0572157	0.037899	1	IGFBP3
growth factor complex	1/46	5/18675	0.0122567	0.0572157	0.037899	1	IGFBP3
apical part of cell	4/46	365/18675	0.0122804	0.0572157	0.037899	4	EGFR/FAP/FN1/OSMR
actin filament	2/46	74/18675	0.0143257	0.0614597	0.0407101	2	GNG12/PALLD
FACIT collagen trimer	1/46	6/18675	0.0146904	0.0614597	0.0407101	1	COL12A1
invadopodium membrane	1/46	6/18675	0.0146904	0.0614597	0.0407101	1	FAP
network-forming collagen trimer	1/46	6/18675	0.0146904	0.0614597	0.0407101	1	COL4A2
collagen network	1/46	6/18675	0.0146904	0.0614597	0.0407101	1	COL4A2
caveola	2/46	79/18675	0.0162147	0.0664802	0.0440357	2	CAV1/EHD2
cytoplasmic region	4/46	402/18675	0.016947	0.067485	0.0447012	4	AKAP12/AKR1B1/CAV1/RAI14
basement membrane collagen trimer	1/46	7/18675	0.0171181	0.067485	0.0447012	1	COL4A2
cell cortex	3/46	229/18675	0.0187571	0.0721708	0.047805	3	AKAP12/CAV1/RAI14
fibrinogen complex	1/46	8/18675	0.0195401	0.0721708	0.047805	1	FN1
paranodal junction	1/46	8/18675	0.0195401	0.0721708	0.047805	1	AKR1B1
plasma membrane region	7/46	1130/18675	0.0197149	0.0721708	0.047805	7	CAV1/EGFR/EHD2/FAP/FN1/OSMR/SRPX2
platelet alpha granule	2/46	91/18675	0.0211537	0.0754053	0.0499476	2	FN1/SERPINE1
Golgi apparatus part	6/46	891/18675	0.0213342	0.0754053	0.0499476	6	BGN/CAV1/EGFR/LUM/POSTN/TGFBI
lytic vacuole	5/46	659/18675	0.0224221	0.0755298	0.05003	5	AKR1B1/ANPEP/BGN/EVA1A/LUM
lysosome	5/46	659/18675	0.0224221	0.0755298	0.05003	5	AKR1B1/ANPEP/BGN/EVA1A/LUM
lysosomal lumen	2/46	94/18675	0.0224747	0.0755298	0.05003	2	BGN/LUM
cell surface	5/46	667/18675	0.0234782	0.0776295	0.0514208	5	ANPEP/BGN/EGFR/FAP/SRPX2
microfibril	1/46	10/18675	0.0243664	0.0780487	0.0516985	1	FBN1
VCP-NPL4-UFD1 AAA ATPase complex	1/46	10/18675	0.0243664	0.0780487	0.0516985	1	CAV1
Golgi lumen	2/46	102/18675	0.0261594	0.0825026	0.0546487	2	BGN/LUM
Schmidt-Lanterman incisure	1/46	11/18675	0.0267709	0.083152	0.0550788	1	AKR1B1
plasma membrane raft	2/46	106/18675	0.0280876	0.0859396	0.0569254	2	CAV1/EHD2
compact myelin	1/46	13/18675	0.0315624	0.0951514	0.0630271	1	AKR1B1
endoplasmic reticulum-Golgi intermediate compartment	2/46	115/18675	0.0326276	0.0969369	0.0642098	2	ANPEP/FN1
vacuole	5/46	737/18675	0.0341183	0.0999178	0.0661843	5	AKR1B1/ANPEP/BGN/EVA1A/LUM
apical plasma membrane	3/46	300/18675	0.0375151	0.108153	0.071639	3	EGFR/FN1/OSMR
sarcolemma	2/46	125/18675	0.0379853	0.108153	0.071639	2	BGN/COL6A3
invadopodium	1/46	16/18675	0.0387065	0.108696	0.0719991	1	FAP
vacuolar part	4/46	538/18675	0.0429158	0.118888	0.0787502	4	ANPEP/BGN/EVA1A/LUM
secretory granule	5/46	806/18675	0.0471769	0.12895	0.085415	5	ANPEP/CAV1/COL1A1/FN1/SERPINE1
plasma membrane part	10/46	2283/18675	0.0481494	0.129877	0.0860287	10	ANPEP/CAV1/EGFR/EHD2/FAP/FN1/OSMR/S100A10/SRPX2/TM4SF1
vesicle lumen	3/46	339/18675	0.0507497	0.133731	0.0885821	3	EGFR/FN1/SERPINE1
early endosome membrane	2/46	148/18675	0.0514639	0.133731	0.0885821	2	CAV1/EGFR
acrosomal membrane	1/46	22/18675	0.0528403	0.133731	0.0885821	1	CAV1
lamellipodium membrane	1/46	22/18675	0.0528403	0.133731	0.0885821	1	FAP
mast cell granule	1/46	22/18675	0.0528403	0.133731	0.0885821	1	AKR1B1
glial cell projection	1/46	24/18675	0.0575062	0.143765	0.0952285	1	AKR1B1
Golgi apparatus	7/46	1441/18675	0.061091	0.150887	0.0999459	7	BGN/CAV1/COL1A1/EGFR/LUM/POSTN/TGFBI
ruffle	2/46	168/18675	0.0643639	0.157079	0.104047	2	FAP/PALLD
vacuolar lumen	2/46	171/18675	0.066385	0.160105	0.106052	2	BGN/LUM
sarcomere	2/46	174/18675	0.0684272	0.162758	0.107809	2	MMP2/PALLD
podosome	1/46	29/18675	0.0690729	0.162758	0.107809	1	PALLD
secretory vesicle	5/46	923/18675	0.0753897	0.175624	0.116331	5	ANPEP/CAV1/COL1A1/FN1/SERPINE1
lamellipodium	2/46	191/18675	0.080382	0.184738	0.122368	2	FAP/PALLD
contractile fiber part	2/46	192/18675	0.0811045	0.184738	0.122368	2	MMP2/PALLD
trans-Golgi network	2/46	196/18675	0.084015	0.18884	0.125085	2	POSTN/TGFBI
myofibril	2/46	197/18675	0.0847476	0.18884	0.125085	2	MMP2/PALLD
extrinsic component of membrane	2/46	199/18675	0.0862188	0.190052	0.125888	2	EHD2/S100A10
contractile fiber	2/46	209/18675	0.0936903	0.204325	0.135342	2	MMP2/PALLD
perinuclear region of cytoplasm	4/46	705/18675	0.0947076	0.204369	0.135372	4	AKR1B1/CAV1/EGFR/EHD2
multivesicular body	1/46	41/18675	0.0962692	0.205575	0.13617	1	EGFR
basal part of cell	1/46	45/18675	0.105161	0.220109	0.145798	1	FAP
endosome membrane	3/46	464/18675	0.105877	0.220109	0.145798	3	CAV1/EGFR/EHD2
myelin sheath	1/46	46/18675	0.10737	0.220109	0.145798	1	AKR1B1
excitatory synapse	1/46	46/18675	0.10737	0.220109	0.145798	1	SRPX2
Golgi subcompartment	4/46	780/18675	0.124673	0.253049	0.167617	4	CAV1/EGFR/POSTN/TGFBI
endosomal part	3/46	504/18675	0.127062	0.25537	0.169154	3	CAV1/EGFR/EHD2
intercellular bridge	1/46	59/18675	0.135612	0.269908	0.178784	1	EHD2
neuromuscular junction	1/46	60/18675	0.137748	0.271523	0.179854	1	POSTN
cytoplasmic vesicle part	6/46	1450/18675	0.143693	0.280543	0.185828	6	ANPEP/CAV1/EGFR/EHD2/FN1/SERPINE1
lipid droplet	1/46	70/18675	0.158825	0.300316	0.198925	1	CAV1
endocytic vesicle	2/46	289/18675	0.159009	0.300316	0.198925	2	CAV1/EGFR
receptor complex	2/46	292/18675	0.161606	0.300316	0.198925	2	EGFR/OSMR
cytoplasmic vesicle	8/46	2179/18675	0.161723	0.300316	0.198925	8	ANPEP/BGN/CAV1/COL1A1/EGFR/EHD2/FN1/SERPINE1
secretory granule membrane	2/46	293/18675	0.162474	0.300316	0.198925	2	ANPEP/CAV1
intracellular vesicle	8/46	2182/18675	0.16261	0.300316	0.198925	8	ANPEP/BGN/CAV1/COL1A1/EGFR/EHD2/FN1/SERPINE1
recycling endosome membrane	1/46	76/18675	0.171229	0.31341	0.207599	1	EHD2
microvillus	1/46	80/18675	0.179398	0.325456	0.215578	1	AKR1B1
Schaffer collateral - CA1 synapse	1/46	82/18675	0.183453	0.329894	0.218517	1	AKAP12
secretory granule lumen	2/46	321/18675	0.187097	0.33352	0.22092	2	FN1/SERPINE1
whole membrane	6/46	1586/18675	0.192568	0.340314	0.22542	6	ANPEP/CAV1/EGFR/EHD2/EVA1A/S100A10
ruffle membrane	1/46	91/18675	0.20146	0.351459	0.232802	1	FAP
cytoplasmic vesicle lumen	2/46	338/18675	0.202303	0.351459	0.232802	2	FN1/SERPINE1
early endosome	2/46	340/18675	0.204103	0.351605	0.232899	2	CAV1/EGFR
lysosomal membrane	2/46	344/18675	0.207707	0.351901	0.233095	2	ANPEP/EVA1A
lytic vacuole membrane	2/46	344/18675	0.207707	0.351901	0.233095	2	ANPEP/EVA1A
extrinsic component of plasma membrane	1/46	102/18675	0.222941	0.371753	0.246245	1	S100A10
protein-containing complex	15/46	4980/18675	0.224575	0.371753	0.246245	15	CAV1/COL12A1/COL1A1/COL1A2/COL3A1/COL4A2/COL5A1/COL6A3/EGFR/FN1/IGFBP3/LOX/LUM/OSMR/PALLD
acrosomal vesicle	1/46	103/18675	0.224865	0.371753	0.246245	1	CAV1
Z disc	1/46	106/18675	0.230611	0.378202	0.250516	1	PALLD
clathrin-coated vesicle membrane	1/46	110/18675	0.238207	0.387559	0.256714	1	EGFR
vacuolar membrane	2/46	382/18675	0.24225	0.390908	0.258933	2	ANPEP/EVA1A
cell leading edge	2/46	384/18675	0.244079	0.390908	0.258933	2	FAP/PALLD
I band	1/46	116/18675	0.249464	0.396435	0.262594	1	PALLD
cytoplasmic vesicle membrane	3/46	735/18675	0.271029	0.427392	0.283099	3	ANPEP/CAV1/EGFR
fibrillar center	1/46	131/18675	0.276899	0.433315	0.287023	1	RAI14
synapse	4/46	1091/18675	0.280837	0.436148	0.288899	4	AKAP12/EGFR/POSTN/SRPX2
vesicle membrane	3/46	754/18675	0.283848	0.43751	0.289801	3	ANPEP/CAV1/EGFR
actin cytoskeleton	2/46	432/18675	0.288085	0.440727	0.291932	2	GNG12/PALLD
plasma membrane protein complex	2/46	451/18675	0.305481	0.463878	0.307267	2	EGFR/OSMR
nucleolar part	1/46	151/18675	0.311958	0.468486	0.310319	1	RAI14
leading edge membrane	1/46	153/18675	0.315371	0.468486	0.310319	1	FAP
plasma membrane receptor complex	1/46	153/18675	0.315371	0.468486	0.310319	1	OSMR
endocytic vesicle membrane	1/46	161/18675	0.328858	0.485007	0.321263	1	CAV1
recycling endosome	1/46	164/18675	0.333849	0.48885	0.323808	1	EHD2
growth cone	1/46	166/18675	0.337156	0.490191	0.324696	1	PALLD
site of polarized growth	1/46	169/18675	0.342086	0.490402	0.324836	1	PALLD
coated vesicle membrane	1/46	169/18675	0.342086	0.490402	0.324836	1	EGFR
endosome	3/46	852/18675	0.3506	0.499118	0.33061	3	CAV1/EGFR/EHD2
organelle subcompartment	5/46	1592/18675	0.354937	0.501808	0.332391	5	CAV1/EGFR/EVA1A/POSTN/TGFBI
sperm part	1/46	179/18675	0.358261	0.502856	0.333086	1	CAV1
plasma membrane bounded cell projection cytoplasm	1/46	181/18675	0.36145	0.502856	0.333086	1	AKR1B1
clathrin-coated vesicle	1/46	182/18675	0.363038	0.502856	0.333086	1	EGFR
cytoskeleton	6/46	2041/18675	0.388913	0.529346	0.350632	6	AKAP12/EHD2/GNG12/IGF2BP2/PALLD/RAI14
external side of plasma membrane	1/46	199/18675	0.389454	0.529346	0.350632	1	ANPEP
actin-based cell projection	1/46	200/18675	0.390974	0.529346	0.350632	1	AKR1B1
basolateral plasma membrane	1/46	201/18675	0.392491	0.529346	0.350632	1	EGFR
membrane protein complex	3/46	947/18675	0.414953	0.555982	0.368276	3	CAV1/EGFR/OSMR
late endosome	1/46	240/18675	0.448834	0.597474	0.395759	1	EGFR
endoplasmic reticulum membrane	3/46	1005/18675	0.453403	0.599259	0.396942	3	CAV1/EGFR/EVA1A
endoplasmic reticulum subcompartment	3/46	1009/18675	0.456021	0.599259	0.396942	3	CAV1/EGFR/EVA1A
polymeric cytoskeletal fiber	2/46	635/18675	0.466812	0.606043	0.401435	2	GNG12/PALLD
nuclear outer membrane-endoplasmic reticulum membrane network	3/46	1026/18675	0.467096	0.606043	0.401435	3	CAV1/EGFR/EVA1A
coated vesicle	1/46	261/18675	0.477021	0.612857	0.405949	1	EGFR
distal axon	1/46	262/18675	0.478327	0.612857	0.405949	1	PALLD
nuclear membrane	1/46	281/18675	0.502552	0.639895	0.423859	1	EGFR
Golgi membrane	2/46	691/18675	0.511762	0.6476	0.428962	2	CAV1/EGFR
bounding membrane of organelle	5/46	1955/18675	0.534951	0.670322	0.444013	5	ANPEP/CAV1/EGFR/EHD2/EVA1A
nuclear chromatin	1/46	309/18675	0.536257	0.670322	0.444013	1	SNAI2
cell projection membrane	1/46	317/18675	0.54547	0.677705	0.448904	1	FAP
intracellular non-membrane-bounded organelle	11/46	4464/18675	0.556303	0.686611	0.454803	11	AKAP12/CAV1/EHD2/GNG12/IGF2BP2/MMP2/PALLD/RAI14/S100A16/SNAI2/TWIST2
non-membrane-bounded organelle	11/46	4473/18675	0.559337	0.686611	0.454803	11	AKAP12/CAV1/EHD2/GNG12/IGF2BP2/MMP2/PALLD/RAI14/S100A16/SNAI2/TWIST2
transport vesicle	1/46	349/18675	0.580564	0.708426	0.469252	1	BGN
axon part	1/46	354/18675	0.585802	0.710588	0.470685	1	PALLD
side of membrane	1/46	359/18675	0.590976	0.712648	0.472049	1	ANPEP
synaptic membrane	1/46	395/18675	0.62641	0.750959	0.497426	1	SRPX2
cell projection part	3/46	1308/18675	0.634135	0.751432	0.497739	3	AKR1B1/FAP/PALLD
plasma membrane bounded cell projection part	3/46	1308/18675	0.634135	0.751432	0.497739	3	AKR1B1/FAP/PALLD
cell-cell junction	1/46	414/18675	0.643881	0.758596	0.502484	1	AKR1B1
nuclear envelope	1/46	420/18675	0.649231	0.760527	0.503764	1	EGFR
nucleolus	3/46	1369/18675	0.665364	0.774998	0.513349	3	RAI14/S100A16/TWIST2
neuronal cell body	1/46	454/18675	0.678091	0.78536	0.520213	1	AKAP12
plasma membrane bounded cell projection	4/46	1854/18675	0.682684	0.786237	0.520794	4	AKR1B1/CAV1/FAP/PALLD
nuclear chromosome part	1/46	469/18675	0.690073	0.790307	0.52349	1	SNAI2
cytosol	11/46	4909/18675	0.696279	0.792984	0.525263	11	AKAP12/AKR1B1/ALDH1A3/DPP9/EHD2/IGF2BP2/NNMT/PALLD/RAI14/S100A16/SYDE1
cell projection	4/46	1917/18675	0.708636	0.802598	0.531631	4	AKR1B1/CAV1/FAP/PALLD
chromatin	1/46	500/18675	0.713469	0.803632	0.532316	1	SNAI2
nuclear chromosome	1/46	507/18675	0.718508	0.804886	0.533146	1	SNAI2
cell body	1/46	522/18675	0.729015	0.811613	0.537603	1	AKAP12
axon	1/46	527/18675	0.732431	0.811613	0.537603	1	PALLD
cilium	1/46	563/18675	0.755816	0.833023	0.551784	1	CAV1
integral component of plasma membrane	2/46	1158/18675	0.78773	0.863555	0.572008	2	OSMR/TM4SF1
intrinsic component of plasma membrane	2/46	1231/18675	0.815972	0.889757	0.589364	2	OSMR/TM4SF1
organelle membrane	5/46	2734/18675	0.823385	0.89309	0.591572	5	ANPEP/CAV1/EGFR/EHD2/EVA1A
somatodendritic compartment	1/46	724/18675	0.838148	0.904318	0.599009	1	AKAP12
chromosomal part	1/46	855/18675	0.884493	0.946278	0.626803	1	SNAI2
synapse part	1/46	861/18675	0.88627	0.946278	0.626803	1	SRPX2
neuron part	2/46	1500/18675	0.893695	0.949262	0.628779	2	AKAP12/PALLD
cytoskeletal part	2/46	1543/18675	0.902916	0.954112	0.631992	2	GNG12/PALLD
chromosome	1/46	982/18675	0.916911	0.963932	0.638497	1	SNAI2
neuron projection	1/46	1091/18675	0.937493	0.967588	0.640919	1	PALLD
organelle envelope	1/46	1093/18675	0.93782	0.967588	0.640919	1	EGFR
envelope	1/46	1093/18675	0.93782	0.967588	0.640919	1	EGFR
microtubule cytoskeleton	1/46	1102/18675	0.939269	0.967588	0.640919	1	EHD2
nuclear part	7/46	4801/18675	0.970077	0.99293	0.657704	7	AKR1B1/EGFR/FHL2/RAI14/S100A16/SNAI2/TWIST2
nuclear lumen	6/46	4454/18675	0.977473	0.99293	0.657704	6	AKR1B1/FHL2/RAI14/S100A16/SNAI2/TWIST2
mitochondrion	1/46	1492/18675	0.978399	0.99293	0.657704	1	MMP2
nucleoplasm	3/46	3427/18675	0.994374	0.997621	0.660812	3	AKR1B1/FHL2/SNAI2
integral component of membrane	5/46	4821/18675	0.996593	0.997621	0.660812	5	ANPEP/EVA1A/FAP/OSMR/TM4SF1
intrinsic component of membrane	5/46	4976/18675	0.997621	0.997621	0.660812	5	ANPEP/EVA1A/FAP/OSMR/TM4SF1

[truncated: 1 more sheets: Stable11]
